# Supplementary material for: Effects of In Vivo Gluten Challenge on PBMC Gene Expression Profiles in Diet Treated Celiac Disease
Source: Front Immunol. 2020 Dec 11;11:594243. doi: 10.3389/fimmu.2020.594243 (PMC7759501; doi:10.3389/fimmu.2020.594243)
Supplement: Supplementary file 2 [file Table_1.xlsx]

## Sheet: challengedCD cs unchallenged CD
	logFC	logCPM	LR	PValue	FDR
MS4A6A	-6.38916	9.10633	276.955	3.46145e-62	8.9347e-58
RNASE1	-4.65963	10.7009	118.892	1.10598e-27	1.42737e-23
SLC39A8	4.65075	7.29237	115.265	6.8839e-27	5.92291e-23
FCGR2C	-3.46729	7.96125	106.431	5.93185e-25	3.42099e-21
ACSL1	4.16051	7.29765	106.212	6.62675e-25	3.42099e-21
DHRS9	-3.6627	7.02004	100.913	9.61212e-24	4.13513e-20
C15orf48	3.67872	10.2618	90.6712	1.69647e-21	6.25562e-18
RNASE6	-3.75923	8.95567	88.8456	4.26866e-21	1.37728e-17
CCL8	4.12519	7.62477	84.8171	3.27282e-20	9.38646e-17
MS4A4A	-3.73346	7.47817	84.5467	3.75244e-20	9.6858e-17
SLC7A11	3.23996	7.80209	74.629	5.68026e-18	1.3329e-14
CCL3	3.8265	9.66098	72.6511	1.54721e-17	3.32804e-14
CCL4	3.01657	10.3378	68.0324	1.60833e-16	3.19341e-13
ADA	3.88686	6.78432	65.5318	5.71829e-16	1.05429e-12
SOD2	3.18074	11.2447	62.6006	2.53182e-15	4.29774e-12
SEPP1	-5.71932	7.45386	62.5003	2.66402e-15	4.29774e-12
GPR34	-3.73584	6.76684	59.8491	1.02418e-14	1.55507e-11
CPVL	-3.04393	8.00076	59.3217	1.3389e-14	1.91998e-11
KMO	2.9647	7.11629	57.5764	3.25107e-14	4.41666e-11
MX1	2.41885	7.34003	56.5717	5.41849e-14	6.99311e-11
ACP5	-2.90278	8.75589	56.1853	6.59519e-14	8.10643e-11
IL1B	4.17526	7.92037	53.4834	2.60782e-13	3.05968e-10
ALCAM	2.99236	6.70236	53.2437	2.94637e-13	3.3066e-10
NFKBIA	3.10388	7.75634	52.1866	5.04684e-13	5.42788e-10
LY86	-2.4112	7.90916	51.7476	6.31149e-13	6.51649e-10
GPNMB	-2.23544	10.5768	50.6514	1.10316e-12	1.09519e-09
IL8	3.32745	11.4824	50.2945	1.32317e-12	1.26495e-09
HLA-DMB_loc3	-2.52554	10.1274	50.1373	1.43357e-12	1.32154e-09
MT1M	4.98669	6.24456	49.5284	1.95517e-12	1.74023e-09
CXCL1	3.22866	6.00861	49.4263	2.05969e-12	1.77216e-09
TREM2	-3.03618	7.24205	48.1266	3.99578e-12	3.32706e-09
CCL7	4.46802	6.09316	47.92	4.43974e-12	3.5812e-09
MT1E	3.76234	7.18577	46.3097	1.00962e-11	7.89709e-09
LYN	2.70474	8.21184	45.7708	1.32928e-11	1.00916e-08
CYP1B1	2.0827	9.65308	45.0178	1.95252e-11	1.43995e-08
MIR147B	6.06186	5.24858	44.3869	2.69489e-11	1.93224e-08
THBS1	3.68243	9.75226	42.5735	6.80755e-11	4.74909e-08
CXCL5	5.39883	6.84201	41.9462	9.38182e-11	6.37273e-08
MRC1	-2.5843	6.74359	40.812	1.67598e-10	1.10924e-07
NFKBIZ	2.73299	5.63385	39.8461	2.74784e-10	1.77318e-07
FOLR2	-4.20695	5.40387	39.472	3.32794e-10	2.09514e-07
FFAR2	5.95696	5.21933	39.298	3.63811e-10	2.23588e-07
C1orf162	-1.81893	8.41549	38.4784	5.5362e-10	3.32327e-07
CCL3L3_loc2	4.34279	7.13067	38.0175	7.01146e-10	4.11318e-07
PI3	4.81623	7.54424	37.9405	7.29349e-10	4.18354e-07
CMPK2	4.23122	4.93596	37.6974	8.2615e-10	4.63578e-07
SERPINB2	2.43856	8.4519	37.2624	1.03255e-09	5.67067e-07
PARVG	-1.88314	6.91255	37.1609	1.08773e-09	5.84929e-07
IFIT1	3.02211	7.44482	35.3723	2.72326e-09	1.43455e-06
TXNRD1	1.37673	8.2382	35.2601	2.88485e-09	1.47701e-06
FCGR2A	-1.79274	7.87768	35.2376	2.91832e-09	1.47701e-06
KYNU	1.93987	9.98546	35.0291	3.24819e-09	1.61235e-06
CD163	-1.95401	8.55333	34.9281	3.42112e-09	1.66615e-06
SRXN1	2.87144	6.08163	34.5974	4.0545e-09	1.93805e-06
LGMN	-2.88006	9.23312	34.4248	4.43038e-09	2.07922e-06
CD44	1.35177	9.95611	34.1564	5.08567e-09	2.34413e-06
ATP13A3	2.20993	6.90122	33.8615	5.91783e-09	2.67984e-06
CAT	-1.94357	7.11105	33.5383	6.98755e-09	3.1097e-06
FTH1P3_p1	2.31837	9.33638	32.909	9.65762e-09	4.22513e-06
MNDA	-2.08121	9.05764	32.6954	1.07793e-08	4.59098e-06
CCL4L1_loc2	3.60545	8.34948	32.6827	1.08496e-08	4.59098e-06
HSD17B4	-1.513	7.21696	32.5739	1.14745e-08	4.77711e-06
CTSC	-2.16839	9.68032	32.5403	1.16746e-08	4.78325e-06
MYOF	2.47106	5.90652	32.2771	1.33677e-08	5.39136e-06
RNASE4	-3.12532	5.47738	32.1716	1.41137e-08	5.60468e-06
APOBEC3A	2.67142	6.55003	31.8945	1.62779e-08	6.36614e-06
SLAMF7	1.91952	8.7567	31.754	1.74991e-08	6.74161e-06
NAIP	-2.08002	7.03381	31.427	2.07077e-08	7.8604e-06
HLA-DMA_loc6	-1.72662	9.37679	31.3863	2.11463e-08	7.91056e-06
TNFAIP6	3.48871	9.39723	31.2618	2.25472e-08	8.31411e-06
INSIG1	2.32542	6.44423	30.9505	2.64688e-08	9.54179e-06
MSC	4.34607	5.04289	30.9398	2.66159e-08	9.54179e-06
LOC645638_p1	2.76713	5.82715	30.8387	2.80387e-08	9.91417e-06
NAMPT	1.67641	7.93782	30.5997	3.17146e-08	1.10624e-05
GSTK1	-1.3702	8.37978	30.2631	3.77233e-08	1.29828e-05
MMP9	2.38866	7.04679	29.7138	5.00762e-08	1.67887e-05
IFIT2	2.31642	7.78285	29.7136	5.00826e-08	1.67887e-05
ANKRD1	5.49724	4.9237	29.6856	5.08104e-08	1.68143e-05
AQP9	2.58088	6.13445	29.6071	5.29108e-08	1.72878e-05
C1orf85	-1.61924	7.46588	29.4028	5.87937e-08	1.89698e-05
CD36	-1.76614	9.6061	29.2155	6.47592e-08	2.06366e-05
TMEM138	1.61046	8.04172	28.9892	7.27833e-08	2.29108e-05
LACC1	1.73735	7.4742	28.9478	7.43538e-08	2.31231e-05
IFNGR2	2.16492	6.87293	28.7895	8.06888e-08	2.47945e-05
CLEC5A	1.93659	7.16096	28.7492	8.23844e-08	2.50177e-05
IRAK3	2.27767	6.05289	28.4866	9.43493e-08	2.8318e-05
WTAP	2.83677	6.7744	28.4223	9.75344e-08	2.89053e-05
ATP2C1	1.7694	6.39854	28.4023	9.8546e-08	2.89053e-05
CST7	-1.60588	8.19171	28.2225	1.08138e-07	3.1355e-05
CCL4L1_loc1	4.43138	8.04199	28.2014	1.09327e-07	3.1355e-05
PMFBP1	-2.19954	5.49909	28.0558	1.17867e-07	3.34329e-05
FCER1A	-1.71191	7.60133	27.684	1.42843e-07	4.00767e-05
AMICA1	-1.76137	8.73969	27.6396	1.46159e-07	4.02544e-05
PIK3AP1	2.00393	7.06509	27.6206	1.47602e-07	4.02544e-05
VIM	2.01871	9.38745	27.6133	1.48155e-07	4.02544e-05
ARHGAP15	-1.52441	7.19249	26.9679	2.06864e-07	5.56205e-05
CLEC4E	1.68122	8.73022	26.7098	2.36414e-07	6.29104e-05
LHFPL2	1.88077	7.23272	26.6683	2.41547e-07	6.36205e-05
VSIG4	-3.09454	6.57279	26.4762	2.66808e-07	6.95642e-05
FTH1	1.57767	11.3339	26.3652	2.82584e-07	7.29407e-05
RGS2	-1.49873	7.70922	26.3434	2.8579e-07	7.30377e-05
EREG	3.6369	5.02471	26.0264	3.36772e-07	8.47879e-05
FGL2	-2.06764	9.59787	26.0175	3.38337e-07	8.47879e-05
IFIT3	2.42198	7.97333	25.7508	3.88474e-07	9.64163e-05
CRIM1	3.95903	5.17139	25.722	3.94316e-07	9.69342e-05
MSR1	-3.51724	4.97136	25.6303	4.13502e-07	9.99153e-05
LTA4H	-1.46846	8.94032	25.6271	4.14185e-07	9.99153e-05
RSAD2	3.14311	6.52	25.5144	4.39086e-07	0.00010442
ICAM1	2.39175	6.09539	25.5063	4.4095e-07	0.00010442
ALDH1A1	-2.93297	6.12665	25.478	4.47462e-07	0.000104999
TNFSF13	-3.26639	5.40805	25.4497	4.54059e-07	0.000105587
CLC	-1.57331	7.6426	25.3925	4.67727e-07	0.000107792
TNIP3	3.39647	5.57468	25.3754	4.71891e-07	0.000107792
ISG15	3.20278	5.38025	24.5561	7.21771e-07	0.000163424
SLC16A6	2.28237	5.5328	24.5382	7.28505e-07	0.000163515
GPR68	2.65802	5.30983	24.5026	7.4209e-07	0.000165128
ACTR3	1.4791	8.18047	24.4537	7.61162e-07	0.000167924
RNF144B	2.14802	5.8243	24.3069	8.21456e-07	0.00017969
ANXA6	-1.95173	5.90859	23.9934	9.66649e-07	0.000209673
CLEC10A	-2.82561	5.59722	23.6282	1.16863e-06	0.000251372
CRYL1	-2.16248	5.86475	23.5259	1.23245e-06	0.000262909
OAS3	2.00891	5.75772	23.4247	1.299e-06	0.000274835
SCPEP1	-1.50795	7.82887	23.322	1.37027e-06	0.000285764
PPIF	2.74249	6.01443	23.3184	1.3728e-06	0.000285764
GJB2	5.45605	4.88403	23.28	1.40048e-06	0.000289193
SLC11A2	1.66566	6.24066	23.0682	1.56354e-06	0.000319719
SQSTM1	1.64384	8.01977	23.0318	1.59344e-06	0.000319719
KLHL12	2.32313	5.46832	23.028	1.59658e-06	0.000319719
HCST	-1.43191	9.09357	23.0265	1.59785e-06	0.000319719
TNIP1	2.38696	6.13274	22.8612	1.74136e-06	0.000345754
C3	2.16681	6.27406	22.8318	1.76816e-06	0.000347328
CCL23	4.39283	5.07962	22.8231	1.7762e-06	0.000347328
GIMAP4	-1.26223	8.66214	22.806	1.79209e-06	0.0003478
PRCP	-1.58888	7.44932	22.7412	1.85353e-06	0.000357039
TMEM123	1.45523	8.56977	22.6038	1.99091e-06	0.000378458
MPP1	-1.32499	7.98419	22.6008	1.99404e-06	0.000378458
USP18	3.12538	4.97587	22.5437	2.05412e-06	0.000387014
VAMP8	-1.0876	10.1813	22.5125	2.08785e-06	0.000390518
MARCKS	1.9657	8.2117	22.4291	2.1805e-06	0.000404915
GZMA	-1.29901	9.04408	22.1393	2.53564e-06	0.000467168
TAOK3	1.69336	6.23658	22.127	2.55194e-06	0.000467168
MT1L_p1	4.78952	5.70707	22.0746	2.62256e-06	0.000476715
F13A1	-5.26682	5.01224	22.0555	2.64885e-06	0.000478128
CSGALNACT2	1.91853	5.89484	21.9003	2.87195e-06	0.000514798
ARL8B	1.67795	7.47327	21.721	3.15323e-06	0.000561318
ADORA2A	3.18487	5.08129	21.6842	3.21427e-06	0.000568266
PID1	2.19773	6.0314	21.6267	3.31209e-06	0.000581577
ITGB8	4.40766	5.05428	21.6045	3.35059e-06	0.000584362
PCGF5	1.61199	6.36611	21.3978	3.73194e-06	0.000646503
SGTB	2.01296	6.12266	21.3604	3.80543e-06	0.000654839
TLR2	1.35142	7.23503	21.1228	4.30767e-06	0.000736354
RHOQ	1.68689	7.07481	21.0004	4.59184e-06	0.000779767
SPP1	-2.65024	8.03802	20.8947	4.85239e-06	0.000818626
MGLL	1.59929	6.66098	20.6835	5.41805e-06	0.000908122
SLC43A3	2.31234	6.16107	20.6383	5.54754e-06	0.000923826
CTSS	-1.24599	12.2669	20.6006	5.6578e-06	0.000936148
IL1A	4.61234	4.5074	20.4222	6.21051e-06	0.00101711
IDH1	-1.38147	6.81723	20.4071	6.2597e-06	0.00101711
AMPD3	2.35965	5.25309	20.401	6.27985e-06	0.00101711
EIF2AK2	2.14235	5.43417	20.3934	6.30474e-06	0.00101711
SCAMP2	-1.29712	6.79012	20.3503	6.44834e-06	0.00103382
MIR4426	2.51494	5.29494	20.3304	6.51586e-06	0.00103819
PIK3R5	1.78317	6.72714	20.2112	6.93454e-06	0.00109812
MX2	1.80007	6.05751	20.1135	7.29803e-06	0.00114347
FN1	-2.97259	7.39416	20.1105	7.30951e-06	0.00114347
HERC5	3.10487	5.05982	20.0225	7.65373e-06	0.00119011
ADAMDEC1	1.88204	7.37072	19.991	7.78084e-06	0.00120103
TRIM34	-1.67319	5.82388	19.9749	7.84648e-06	0.00120103
PPBP	-1.76431	6.55812	19.9633	7.8941e-06	0.00120103
STMN1	-1.42386	7.13977	19.9595	7.91008e-06	0.00120103
RDX	2.33521	6.18081	19.9137	8.10193e-06	0.00122221
MGST1	1.51274	6.75424	19.9037	8.14426e-06	0.00122221
MAPK6	1.90154	6.09033	19.87	8.28905e-06	0.00123675
ATP6AP2	-1.1513	9.32596	19.7536	8.80947e-06	0.00130684
RAP1B	1.51479	7.63677	19.7198	8.96666e-06	0.00131324
IER3_loc4	1.82496	6.08477	19.7156	8.98644e-06	0.00131324
IFI44L	1.95246	6.29426	19.7116	9.00526e-06	0.00131324
CD86	-1.63569	7.61588	19.6773	9.1684e-06	0.00132952
C1QBP	2.57478	5.13693	19.6409	9.34477e-06	0.00134122
AK4	3.89285	4.77216	19.6392	9.35298e-06	0.00134122
RPS7	1.50033	6.82854	19.5785	9.65498e-06	0.00137688
NSMAF	2.24	5.69671	19.521	9.94981e-06	0.00141112
CYP27A1	1.63677	6.84159	19.4227	1.04752e-05	0.00147752
SCIMP	-2.52104	5.30302	19.2558	1.14324e-05	0.00160376
NUMB	1.45703	6.4001	19.1851	1.18636e-05	0.00165526
GLB1	-1.27233	6.34187	19.1035	1.23821e-05	0.00171831
IFIH1	1.80115	5.79037	19.0722	1.25867e-05	0.00173736
UCP2	-1.23104	8.84591	18.9883	1.31526e-05	0.00180582
BCL2A1	1.49998	7.03844	18.9701	1.32781e-05	0.0018134
BCAT1	1.66406	5.98157	18.9556	1.33797e-05	0.00181767
FAM129A	1.92369	6.58016	18.8219	1.4351e-05	0.00193942
VAMP5	-2.2792	6.54208	18.7857	1.46257e-05	0.00196624
PTTG1IP	1.72801	6.01486	18.6478	1.5723e-05	0.00210281
MT1F	2.53897	8.1001	18.5915	1.61945e-05	0.00215095
NFE2	-4.17759	4.28146	18.585	1.62496e-05	0.00215095
MEF2C	-1.60229	5.85101	18.5578	1.64828e-05	0.00217068
CD37	-1.60044	7.11484	18.5153	1.68548e-05	0.00220841
APOC2	-3.10509	5.71013	18.4459	1.74797e-05	0.00227179
PTPN12	1.43636	6.79569	18.4421	1.75146e-05	0.00227179
DOCK4	2.57709	5.54149	18.3372	1.85055e-05	0.00238713
SLC2A6	3.04338	5.20399	18.3287	1.85888e-05	0.00238713
DENND5A	2.29146	5.53508	18.2302	1.9575e-05	0.00250134
P2RX4	2.59705	5.78575	18.1605	2.03045e-05	0.00257631
TLR8	1.36677	6.29822	18.1552	2.03613e-05	0.00257631
PPT1	-1.42684	9.19759	18.0071	2.20079e-05	0.00277106
SENCR	-4.27314	4.41581	17.9847	2.22688e-05	0.0027903
CAPN2	1.70129	6.61725	17.8787	2.35444e-05	0.00293588
CCR2	-2.06507	5.95156	17.8672	2.36868e-05	0.00293944
PELI1	1.94453	5.57066	17.8187	2.42987e-05	0.00300095
LOC653513_p1	3.17058	4.7942	17.7062	2.57781e-05	0.00315347
DUSP6	1.81773	6.84541	17.6558	2.64706e-05	0.00322292
LOC100132891	4.22435	4.37191	17.6053	2.71832e-05	0.00327286
VASP	1.65564	6.00285	17.5998	2.72612e-05	0.00327286
RNF19B	2.86662	5.14882	17.5526	2.79468e-05	0.00329261
KLHL28	1.46467	5.78243	17.5489	2.80013e-05	0.00329261
HNRNPA1P10	1.45338	6.42949	17.5463	2.80401e-05	0.00329261
TRAM2	-4.2692	4.51042	17.5451	2.80578e-05	0.00329261
GSTT1	-1.80424	5.33263	17.5447	2.80635e-05	0.00329261
HPS4	-2.36198	4.8403	17.4961	2.87891e-05	0.00335594
ASAH1	-1.27923	9.79668	17.4913	2.88633e-05	0.00335594
RBM47	1.62508	5.91752	17.4734	2.91357e-05	0.00337242
PTGES3	1.47136	6.90462	17.4567	2.93924e-05	0.00338695
RGL1	1.36645	7.01414	17.3802	3.06002e-05	0.00351045
FXYD5	-1.15231	8.52225	17.3476	3.11292e-05	0.00355534
NLN	1.74908	5.71417	17.2574	3.26418e-05	0.00371167
CUTA_loc1	-1.0276	7.73694	17.235	3.30304e-05	0.00373938
CCDC47	1.63582	5.59595	17.1264	3.49732e-05	0.00392491
RILPL2	2.91185	4.68157	17.0478	3.64497e-05	0.00406216
MSANTD3	3.74619	4.73646	17.0447	3.65109e-05	0.00406216
TECR	-1.13238	7.31305	16.9986	3.74075e-05	0.00414404
FCAR	2.09912	5.94655	16.86	4.02403e-05	0.00443882
NPRL2	-1.45009	5.84662	16.839	4.0689e-05	0.00446921
SERF2	1.6865	5.89605	16.7848	4.18664e-05	0.00457904
ATP6V1B2	1.12975	7.84945	16.7182	4.33633e-05	0.00472202
IER5	2.11345	5.20259	16.7105	4.35395e-05	0.00472202
PDCD2	2.56906	5.35448	16.6916	4.3976e-05	0.00473759
KLF9	2.58237	5.17163	16.6884	4.40501e-05	0.00473759
MTF1	1.89106	5.47595	16.6574	4.47763e-05	0.00477942
SLC6A6	1.83175	5.80742	16.656	4.48093e-05	0.00477942
CYB561A3	1.19483	8.02513	16.6373	4.52527e-05	0.00480685
NFE2L2	1.11184	7.25996	16.6248	4.55514e-05	0.00481874
PEA15	1.35275	7.27445	16.5876	4.64531e-05	0.00489407
GMIP	2.70828	5.00204	16.5625	4.70715e-05	0.00493907
RNF139	1.91146	5.25997	16.5265	4.7974e-05	0.00501338
FRY	3.44218	4.60726	16.4204	5.07352e-05	0.00528056
LILRB1	1.83608	5.41593	16.3155	5.36243e-05	0.00555884
YIPF4	2.35899	5.02943	16.237	5.58904e-05	0.00577057
LOC644936_p1	1.76125	7.02383	16.2226	5.63186e-05	0.00579162
MXD1	1.54033	5.84575	16.1149	5.96123e-05	0.00608187
HDGF	1.29248	6.46812	16.0745	6.08997e-05	0.00618876
IFI6	3.53567	4.64919	16.0445	6.18703e-05	0.00626273
ADIPOR1	1.3434	6.41273	15.9908	6.36507e-05	0.00641778
NINJ1	1.5584	6.58632	15.9098	6.64342e-05	0.00667237
IRG1	4.35083	4.38348	15.885	6.73118e-05	0.00673431
DMXL2	1.24739	6.7139	15.864	6.80597e-05	0.00678285
GAPT	1.12468	8.6343	15.8072	7.01341e-05	0.00696269
PNP	2.07633	5.31732	15.7692	7.15575e-05	0.00707679
EBI3	3.58681	4.63152	15.7487	7.23364e-05	0.00711787
IRF7	2.79732	4.60872	15.7438	7.25244e-05	0.00711787
RPL13AP20_p1	1.69865	7.0621	15.4904	8.2925e-05	0.00809777
LILRA3	2.6943	5.56522	15.4793	8.34146e-05	0.00809777
ZNF557	2.79966	4.72656	15.4785	8.34498e-05	0.00809777
ZNF746	3.29311	4.66388	15.4032	8.68406e-05	0.00839525
KHDRBS1	1.39823	6.6508	15.3911	8.7397e-05	0.0084175
PARP9	1.48461	6.10268	15.3708	8.83417e-05	0.00847686
ID2	-1.07195	9.2203	15.3433	8.96403e-05	0.00856961
SGK3	-2.44026	4.80722	15.3143	9.10226e-05	0.00866965
UBTD2	3.1878	4.50654	15.3032	9.156e-05	0.00868878
KIAA0247	1.65665	5.78795	15.2896	9.2221e-05	0.00871945
RBP7	-3.57228	4.51193	15.2649	9.34376e-05	0.00878853
PIM2	1.71661	5.34027	15.2609	9.36327e-05	0.00878853
HDAC9	2.89799	4.7425	15.1704	9.82309e-05	0.00918672
AGFG1	1.82197	5.55639	15.1161	0.000101098	0.00939431
UBE2J1	1.45488	6.01046	15.1146	0.000101178	0.00939431
IRAK2	3.4982	4.60362	15.0482	0.000104802	0.00967227
ATF5	3.08352	4.74671	15.046	0.000104922	0.00967227
EGR2	3.12066	5.04142	14.9702	0.000109224	0.0100331
PPP1R14B	3.37608	4.57737	14.9251	0.000111862	0.0102389
OAS1	1.30717	7.17725	14.894	0.000113726	0.0103728
IFI44	1.4208	6.5375	14.8789	0.000114635	0.0103844
PLEKHM3	3.28072	4.86	14.8786	0.000114659	0.0103844
HNRNPU	1.09059	7.16245	14.8412	0.000116955	0.0105428
TIMP1	-1.03949	10.8693	14.8368	0.000117224	0.0105428
NPL	-1.32566	8.45881	14.7924	0.000120016	0.0107564
GPR82	-2.40109	5.55792	14.7742	0.000121179	0.0108231
NAA50	1.25447	6.4694	14.7487	0.00012283	0.010897
FABP4	-3.17821	5.02205	14.7484	0.000122851	0.010897
TJP2	2.283	4.8358	14.736	0.000123664	0.0109016
RGCC	2.73328	4.75522	14.7347	0.000123747	0.0109016
XAF1	1.44446	6.38953	14.6699	0.000128073	0.0112443
CCL2	2.12957	11.2077	14.646	0.000129713	0.0113496
CDC42EP3	1.83874	5.94526	14.6385	0.000130227	0.0113562
CD68	-1.21611	10.4783	14.5735	0.000134794	0.0116953
ST3GAL1	1.20927	7.21836	14.5704	0.000135022	0.0116953
LOC344887_p1	4.00968	4.25958	14.5601	0.000135756	0.0117195
SIRPA	1.40943	6.62179	14.5213	0.000138583	0.0119236
RAD51AP1	-2.43778	4.9531	14.4925	0.000140717	0.012067
SPPL2A	1.80814	5.64843	14.4712	0.000142322	0.0121643
BHLHE41	2.16818	5.27864	14.4327	0.000145255	0.0123688
CFB	3.27279	4.481	14.4273	0.000145673	0.0123688
OASL	1.40341	7.01793	14.3918	0.000148445	0.012495
FGR	1.37932	5.83891	14.3917	0.000148456	0.012495
HN1	-1.0202	6.90105	14.3897	0.000148612	0.012495
AOAH	-1.27079	6.7454	14.3599	0.000150988	0.0126535
MT1G	2.89321	9.39087	14.3387	0.000152694	0.012755
BRI3	1.7218	5.79376	14.3326	0.000153186	0.012755
BTG3	4.01569	4.36853	14.3196	0.000154247	0.012802
DNAAF1	5.02459	4.66413	14.2976	0.000156063	0.0129112
ANXA2P1_p1	1.65352	6.14181	14.255	0.000159638	0.0131647
CD82	1.29616	6.97737	14.2316	0.000161634	0.0132869
LOC653786_p1	-2.97511	4.77664	14.0957	0.000173744	0.014192
MET	4.37818	4.40728	14.0833	0.000174892	0.0142407
TNFAIP3	1.38229	6.95184	14.0422	0.000178749	0.0145091
DDB1	1.79755	5.80049	13.9802	0.000184751	0.0149492
CD58	1.29527	6.29461	13.9483	0.000187912	0.0151575
SMAD2	1.49781	6.10924	13.93	0.000189743	0.0152513
TXLNB	2.22994	4.73671	13.9249	0.000190257	0.0152513
AIF1_loc1	-1.08743	11.0535	13.8335	0.000199747	0.0159625
SIGLEC7	-1.3312	6.78386	13.7871	0.000204736	0.0163107
ZMIZ2	2.66604	4.73211	13.7299	0.000211072	0.0167637
LOC550643	-1.23007	6.24196	13.6894	0.00021567	0.0170763
MT1H	3.05686	8.49209	13.6422	0.000221153	0.0174569
BOD1L1	1.24213	6.48256	13.5969	0.000226555	0.0178287
TCIRG1	2.72383	4.74015	13.5729	0.000229472	0.0180034
PPIL3	-1.66527	5.55435	13.4955	0.00023913	0.0187043
TCEAL8	-1.11315	6.62638	13.4851	0.000240466	0.018752
PRKCD	1.30721	5.89786	13.408	0.000250559	0.0193487
SNURF	-1.00404	7.47023	13.4048	0.000250986	0.0193487
HCK	2.05525	4.87349	13.4025	0.000251293	0.0193487
IFI30	-1.11762	13.3995	13.3901	0.000252956	0.0193487
METTL7A	-1.4307	5.82501	13.387	0.000253375	0.0193487
ENTPD1	-1.45733	5.67354	13.382	0.000254056	0.0193487
NFKBIE	1.72884	5.41958	13.3733	0.000255236	0.0193487
MT1JP_p1	4.35461	4.36822	13.371	0.00025554	0.0193487
KLRF1	-1.39321	6.80477	13.366	0.000256225	0.0193487
HEXA	-1.2193	6.6141	13.365	0.000256363	0.0193487
SASH1	2.39155	4.87732	13.3408	0.000259695	0.019543
TRIM36	3.79974	4.26986	13.1723	0.000284118	0.021257
FIBP	-1.04984	6.30112	13.1553	0.000286701	0.0213882
THADA	3.02569	4.50767	13.1394	0.000289155	0.0214498
CEP104	3.02571	4.4217	13.1392	0.000289188	0.0214498
PTPRJ	1.69717	5.92539	13.1275	0.000290993	0.0214873
GPR137B	1.75668	5.14464	13.1251	0.000291359	0.0214873
CAMSAP2	2.57472	4.84724	13.1143	0.000293049	0.0215504
PPP1CB	1.16312	7.25914	13.096	0.000295931	0.0216062
C1orf122	2.72484	4.92809	13.0957	0.000295976	0.0216062
FCGR3A	-1.08672	8.8794	13.0916	0.000296617	0.0216062
DDX58	1.58228	5.61228	13.082	0.000298146	0.0216062
LIPA	-1.29378	9.42928	13.081	0.000298299	0.0216062
SDC2	1.49544	7.00594	13.0777	0.00029883	0.0216062
CMTM6	1.28681	7.70422	13.0568	0.00030219	0.0217881
FAM188A	2.17567	4.83874	13.0297	0.000306587	0.0220435
LDLRAD4	1.91853	5.00395	13.0197	0.000308227	0.02205
SRSF6	1.51256	5.54274	13.014	0.000309177	0.02205
PHLDA1	2.44127	5.26123	13.0136	0.000309239	0.02205
ATXN1	1.50587	5.77092	12.9781	0.000315149	0.0224094
SPTLC1	1.25401	5.90998	12.9202	0.000325061	0.0230508
CLIC4	1.23637	6.11735	12.9033	0.000328003	0.0231323
MT2A	1.62611	10.1134	12.8733	0.000333312	0.0233845
HSPH1	1.41776	6.19686	12.8728	0.000333391	0.0233845
RGS18	-1.41873	6.36155	12.8126	0.0003443	0.0240191
SEMA4A	1.62062	5.89405	12.7738	0.000351507	0.0244558
PDE4DIP	1.16642	7.80196	12.7567	0.000354736	0.0245783
RAF1	1.70548	5.7219	12.7544	0.000355172	0.0245783
NUPR1	-3.63789	4.10498	12.7317	0.000359518	0.0248125
PF4	-2.70599	5.24381	12.7036	0.000364947	0.0251201
PARP12	2.06929	5.17218	12.6743	0.000370713	0.025449
UBE2Z	1.37814	6.17908	12.6636	0.000372837	0.025527
CPQ	-1.266	5.82243	12.6401	0.000377569	0.0257826
PRKCI	3.10157	4.54882	12.6286	0.000379889	0.0258725
BLVRB	-1.28138	7.55953	12.6181	0.000382026	0.0259496
CD4	-1.06154	7.56513	12.5946	0.000386865	0.0262093
PISD	2.1702	4.8766	12.5259	0.000401356	0.0270517
HCAR2	1.79092	5.21854	12.5257	0.000401394	0.0270517
KCNN4	2.59023	4.52601	12.4872	0.000409749	0.0274667
LILRB2	1.23314	6.42357	12.4827	0.000410745	0.0274667
ERP29	-1.18099	8.5546	12.4518	0.000417583	0.0278518
MAFB	1.1351	7.74042	12.4289	0.000422735	0.0281228
MTHFD2	1.04354	7.10862	12.386	0.000432554	0.02868
NUCB2	-1.21618	6.64863	12.3464	0.000441845	0.0291685
RPL27	1.50978	6.51338	12.3108	0.000450353	0.0296543
CFDP1	-1.24741	5.75039	12.2053	0.000476536	0.0312986
SNX9	1.67423	5.24421	12.2001	0.000477876	0.0313069
PTDSS1	1.54633	5.88728	12.188	0.000480973	0.0313882
TMLHE	-2.46544	4.79972	12.1858	0.000481549	0.0313882
SDHC	-1.48603	6.35083	12.1353	0.000494758	0.032168
RASSF2	1.09151	6.7079	12.0933	0.000506022	0.0328177
CBFB	1.49925	5.99196	12.0809	0.000509418	0.0328893
PLAGL2	2.93763	4.42767	12.0707	0.000512196	0.0329307
ISOC1	2.93732	4.51287	12.0683	0.000512867	0.0329307
MT1X	2.09672	9.35245	12.027	0.000524362	0.0335766
CLEC12A	-1.35078	6.23892	12.0228	0.000525529	0.0335766
GRWD1	3.67278	4.16926	11.9773	0.000538524	0.0342027
MSANTD3-TMEFF1	3.67238	4.16195	11.9748	0.000539236	0.0342027
BTBD3	3.67235	4.16079	11.9746	0.000539303	0.0342027
FAH	-1.85961	5.00827	11.9539	0.000545328	0.0345
TNFAIP8L2-SCNM1	-1.10029	8.14086	11.9153	0.000556736	0.0350897
RHOU	2.0092	5.58294	11.9101	0.000558313	0.0350897
CREM	-1.4649	6.02856	11.9087	0.000558728	0.0350897
NT5C3A	1.20894	5.82553	11.8329	0.000581943	0.036459
UGCG	2.15791	4.96236	11.7959	0.000593606	0.0370101
CYBRD1	-2.06963	5.01392	11.783	0.000597756	0.0370109
BDH2	-1.76473	5.00151	11.7824	0.000597921	0.0370109
LDHB	-1.13951	9.96763	11.7593	0.000605384	0.0373832
SP100	1.10593	6.85853	11.7407	0.000611471	0.037669
EIF4A3	1.54199	5.53133	11.7341	0.000613647	0.037713
GOLGA4	1.22251	6.33804	11.7014	0.000624532	0.0382908
TM9SF1	1.95107	5.0131	11.6895	0.000628545	0.0384455
SLC41A2	3.67977	4.17043	11.6636	0.000637337	0.0388033
BACH1	1.14132	6.27056	11.6591	0.000638905	0.0388033
CCL24	-2.47107	7.17144	11.6495	0.000642202	0.038912
SLC1A3	1.39717	5.7963	11.6378	0.000646263	0.0390438
CCL20	2.92215	4.65246	11.6345	0.000647402	0.0390438
ACSL5	1.36521	6.21925	11.6257	0.000650453	0.0391363
MAML2	1.74754	5.0775	11.6166	0.000653659	0.0392378
RAD21	1.25521	7.12133	11.5764	0.000667925	0.0398889
AIM1	1.22863	6.37768	11.5731	0.000669141	0.0398889
KCMF1	1.32308	5.59865	11.5454	0.000679179	0.040394
ZNF134	3.65937	4.22717	11.5212	0.000688077	0.0408291
LUCAT1	1.93382	4.90922	11.506	0.000693714	0.0410692
RTN1	1.9511	4.83707	11.4756	0.000705144	0.0415144
HIST1H2BK	-1.02357	7.27804	11.4732	0.000706052	0.0415144
SNX10	1.2766	7.7409	11.4312	0.000722194	0.0423665
CD47	1.37769	6.71676	11.4089	0.000730928	0.0427817
DUSP1	1.82182	4.91582	11.3836	0.000740936	0.0432693
AKAP10	2.10702	4.98349	11.373	0.000745208	0.0434206
MCTP1	1.18429	5.96581	11.3587	0.000750955	0.0436569
TRAPPC1	-2.96046	4.4284	11.3251	0.000764661	0.0443538
PLAUR	1.25289	6.92612	11.2853	0.000781236	0.0452136
MAP3K4	2.05886	4.798	11.2501	0.000796169	0.0459747
RPS15	1.2615	6.15337	11.233	0.000803575	0.0461957
ITGA1	3.6831	4.20426	11.2224	0.000808181	0.0463573
HERC6	1.88174	5.17406	11.2133	0.000812139	0.046481
PLA2G4A	1.7624	5.48474	11.1898	0.000822477	0.0469685
APOL4	-3.46184	4.18401	11.1423	0.000843804	0.0477046
AHRR	1.59612	5.35837	11.1411	0.000844364	0.0477046
SSH1	1.47821	5.54229	11.1406	0.000844607	0.0477046
TLR7	-1.65338	5.27962	11.1362	0.000846577	0.0477115
UBE2Q1	1.70076	5.47939	11.1242	0.000852082	0.0479171
C14orf1	-1.46979	5.58413	11.1149	0.000856372	0.0480536
CTSK	-1.66105	6.7548	11.0942	0.000865983	0.0483168
GCLC	1.52726	5.89257	11.0901	0.0008679	0.0483168
BAG3	3.64931	4.22754	11.0887	0.00086855	0.0483168
CYB5R4	1.31114	6.0513	11.0294	0.000896788	0.0497804
UBA6	1.63249	5.20336	11.0204	0.000901131	0.0498749

## Sheet: challengedCD vs challengedHC
	logFC	logCPM	LR	PValue	FDR
MS4A6A	-5.93098	9.10597	125.56	3.83758e-29	9.90557e-25
SOD2	4.78375	11.2449	81.8596	1.46109e-19	1.88568e-15
CRIP1	3.74044	8.86103	80.0447	3.66034e-19	3.14936e-15
C15orf48	5.43995	10.2621	76.412	2.30247e-18	1.48578e-14
SLC7A11	3.54524	7.80326	56.1779	6.62025e-14	3.14934e-10
GPR34	-4.86127	6.76616	55.9802	7.32063e-14	3.14934e-10
CCL8	5.47676	7.62532	54.227	1.78617e-13	6.58637e-10
SLC39A8	3.50874	7.29367	52.3798	4.5741e-13	1.47583e-09
FCGR2C	-3.20212	7.96072	51.4972	7.17003e-13	2.05636e-09
IL8	5.1966	11.4825	49.1423	2.38053e-12	6.14462e-09
ACSL1	3.60073	7.29876	46.8264	7.75595e-12	1.81997e-08
IFIT1	5.40498	7.44548	44.6192	2.39335e-11	5.14809e-08
CAT	-2.78877	7.11063	43.5489	4.13495e-11	8.2101e-08
CCL3	4.29556	9.66154	42.0697	8.80778e-11	1.6239e-07
MX1	3.00473	7.34072	41.5857	1.12814e-10	1.89815e-07
CD82	4.2287	6.97815	41.5035	1.1766e-10	1.89815e-07
MNDA	-2.41368	9.05749	38.7521	4.81202e-10	7.30635e-07
LY86	-2.6834	7.90867	38.432	5.66962e-10	8.13024e-07
CCL4	3.18725	10.3381	37.3036	1.01097e-09	1.37343e-06
AQP9	7.12172	6.13585	37.1463	1.09592e-09	1.41439e-06
TNFAIP6	5.41895	9.39781	36.0519	1.92136e-09	2.36162e-06
RNASE6	-3.06941	8.95542	35.4105	2.67037e-09	3.01648e-06
PQBP1	3.06584	7.01357	35.3832	2.70807e-09	3.01648e-06
POLR2L	2.15428	9.17671	35.3149	2.80473e-09	3.01648e-06
KYNU	2.74799	9.9856	35.0321	3.24317e-09	3.34851e-06
VSIG4	-3.62515	6.57222	32.8603	9.90261e-09	9.831e-06
IL1B	4.76072	7.92166	32.3395	1.29458e-08	1.23762e-05
CCL7	6.9351	6.09356	31.035	2.53421e-08	2.33618e-05
ADA	3.39805	6.78569	29.6499	5.17545e-08	4.60651e-05
IFIT2	2.73189	7.78344	29.5482	5.45446e-08	4.69302e-05
CLEC4E	2.29885	8.73074	29.137	6.74351e-08	5.61495e-05
CXCL1	4.06311	6.01024	29.0667	6.99293e-08	5.64067e-05
ALCAM	2.90984	6.70365	28.406	9.83593e-08	7.69349e-05
IFI44L	4.30344	6.2945	28.2898	1.04444e-07	7.80832e-05
KMO	2.77465	7.11712	28.2634	1.05878e-07	7.80832e-05
NAIP	-2.38183	7.03308	27.8163	1.334e-07	9.56476e-05
CPED1	-4.26756	4.72471	27.378	1.67327e-07	0.000116731
PDE4DIP	2.12477	7.8025	27.0558	1.97664e-07	0.000134266
CD44	1.75405	9.95632	26.7498	2.31579e-07	0.000153269
SQRDL	2.03299	8.47404	26.4546	2.698e-07	0.000174102
SEPP1	-5.14488	7.45423	26.3649	2.82629e-07	0.000177932
NAMPT	2.11761	7.93871	25.8856	3.62257e-07	0.000222633
SERPINB2	2.94554	8.45283	25.8289	3.7307e-07	0.000223946
ATP6V0B	2.25197	9.49408	25.66	4.07188e-07	0.000238871
CXCL5	6.27229	6.84297	25.144	5.32058e-07	0.000305189
GSTP1	1.6812	10.5631	25.101	5.44035e-07	0.000305274
TUBB4B	2.27339	7.39149	24.4988	7.43557e-07	0.000408355
FABP4	-4.32698	5.0211	24.1204	9.04988e-07	0.000486657
TXNRD1	1.5854	8.23861	23.9546	9.86339e-07	0.000511495
OAS3	3.60602	5.75819	23.9338	9.97049e-07	0.000511495
NFKBIA	2.84576	7.75776	23.9078	1.01062e-06	0.000511495
RNASE1	-2.51813	10.7008	23.4588	1.27619e-06	0.000633483
ARPC4-TTLL3	2.44663	7.39093	22.947	1.66532e-06	0.000811041
TNIP1	4.20571	6.13444	22.4825	2.12069e-06	0.00101369
AMICA1	-1.821	8.73944	22.3047	2.32631e-06	0.00109176
MT1M	4.56642	6.24503	22.2493	2.39451e-06	0.0011037
MIR147B	6.13439	5.24993	22.1818	2.48009e-06	0.00112309
TMEM138	1.9897	8.04214	21.8278	2.98243e-06	0.00132728
CMPK2	5.43857	4.93656	21.7159	3.16166e-06	0.0013832
CRIM1	6.15467	5.1726	21.5494	3.44838e-06	0.00148349
LACC1	2.13652	7.47481	21.0054	4.5799e-06	0.00193797
CCR5_p1	2.42622	6.2185	20.9267	4.77187e-06	0.00198664
EBI3	5.37796	4.6322	20.8036	5.08872e-06	0.002072
LOC645638_p1	3.77279	5.82841	20.7853	5.13746e-06	0.002072
FTH1	2.0114	11.334	20.2504	6.79396e-06	0.00269793
ALDOA	1.56488	10.2385	20.1534	7.14724e-06	0.00279522
NFKBIZ	2.25024	5.63483	20.0971	7.36069e-06	0.00283573
C1orf162	-1.73855	8.41502	19.9592	7.9112e-06	0.003003
THBS1	3.14753	9.75279	19.875	8.26741e-06	0.00309273
APOBEC3A	3.30385	6.55041	19.7032	9.04512e-06	0.00333532
IER3_loc4	2.89563	6.08596	19.6207	9.44393e-06	0.00340308
CSTB	2.06652	9.5019	19.59	9.59682e-06	0.00340308
MAP3K8	5.59656	5.03654	19.5846	9.62441e-06	0.00340308
SLAMF7	2.06892	8.75718	19.5508	9.79588e-06	0.00341691
RPL18	2.05746	8.38248	19.2114	1.17012e-05	0.00402708
IFI44	2.57652	6.53795	19.1661	1.19821e-05	0.00406949
GPR82	-2.86083	5.55701	18.8413	1.42061e-05	0.00476217
RAB13	2.44578	6.49096	18.6349	1.58299e-05	0.00523849
IDH1	-1.76212	6.81686	18.5304	1.67216e-05	0.00546352
MGLL	2.30216	6.66222	18.404	1.78681e-05	0.00576514
MT1E	3.25101	7.18602	18.2438	1.94357e-05	0.00619352
MRPL54	2.63433	6.80411	18.0789	2.11935e-05	0.00667131
VIM	2.20392	9.38788	17.8558	2.38287e-05	0.0073522
RSAD2	3.76135	6.52055	17.8481	2.39263e-05	0.0073522
PELI1	2.16908	5.57108	17.672	2.62457e-05	0.00797003
MGST1	2.0991	6.75516	17.6373	2.6729e-05	0.00802244
EIF2AK2	3.30397	5.43517	17.5356	2.81981e-05	0.00836607
CHMP7	5.33762	4.88736	17.4628	2.92977e-05	0.00853468
SLC2A6	3.38906	5.20486	17.4544	2.94276e-05	0.00853468
EMP1	2.30577	6.5133	17.3248	3.15053e-05	0.00903572
CCT7	1.91846	7.11986	17.2679	3.24629e-05	0.00920805
IFIT3	2.73239	7.97384	17.136	3.47956e-05	0.00963676
ATP2C1	2.04036	6.39927	17.1339	3.48356e-05	0.00963676
DHRS9	-2.36298	7.01967	17.1193	3.51033e-05	0.00963676
LHFPL2	2.10498	7.23379	17.0997	3.54677e-05	0.00963676
CCL3L3_loc2	3.77331	7.13148	17.0118	3.71474e-05	0.00993614
FAU	1.38934	11.9491	17.0021	3.73394e-05	0.00993614
USP18	5.38392	4.97652	16.9606	3.81639e-05	0.0100519
TSC22D1	3.79879	5.18928	16.6968	4.3854e-05	0.0114339
HLA-DMB_loc3	-1.83243	10.1271	16.6643	4.46132e-05	0.0115156
HLA-F_loc2	1.61007	7.05086	16.6024	4.60936e-05	0.011679
MGST2	-2.53745	5.34719	16.6	4.61514e-05	0.011679
TFEC	1.99407	7.21022	16.5022	4.85932e-05	0.0121776
ACTG1	1.35934	10.732	16.3377	5.2998e-05	0.0131537
ABCD2	-3.65486	4.5926	16.1772	5.76839e-05	0.0141804
AARSD1	5.03504	5.16684	16.1516	5.84685e-05	0.0142376
MEF2BNB-MEF2B	5.19746	5.24924	16.0253	6.25027e-05	0.0150777
CD302	-2.21176	6.22887	15.9985	6.33935e-05	0.0151511
ARHGAP15	-1.52369	7.19194	15.9018	6.67153e-05	0.0157987
CPVL	-2.11211	8.00041	15.8836	6.7359e-05	0.0158061
ARL11	3.58572	5.69255	15.6066	7.79802e-05	0.0177539
PI3	3.91886	7.54607	15.6037	7.81022e-05	0.0177539
LGALS3	1.62835	8.38106	15.5987	7.83088e-05	0.0177539
BTG2	2.03615	6.32774	15.5962	7.84111e-05	0.0177539
FXYD5	1.54225	8.52209	15.5593	7.99581e-05	0.0179468
TASP1	-4.67584	4.59239	15.4625	8.4159e-05	0.0187268
CYP1B1	1.56037	9.65335	15.3151	9.09884e-05	0.0200734
GZMA	-1.45863	9.04398	15.2868	9.23603e-05	0.0201176
SNX10	1.97532	7.74118	15.2789	9.27473e-05	0.0201176
LILRB4	2.16657	7.15304	15.2057	9.64104e-05	0.0207379
C3	2.37199	6.2751	15.1078	0.000101541	0.0216609
F13A1	-5.34468	5.01202	14.9655	0.000109495	0.0231663
LYN	1.96155	8.21274	14.9129	0.000112589	0.0236271
CHMP1A	3.58153	4.96347	14.8741	0.000114932	0.0239244
FTH1P3_p1	2.15554	9.33694	14.8327	0.000117479	0.0242589
MRC1	-2.12361	6.74258	14.7728	0.000121271	0.0248432
SLC16A6	2.53147	5.53381	14.7081	0.000125507	0.0255086
IL1RN	2.39231	6.93105	14.65	0.000129437	0.0261019
FGL2	-1.99194	9.59749	14.6049	0.00013257	0.0265263
TNIP3	4.13824	5.5759	14.5387	0.000137308	0.0272631
S100A10	1.58174	10.3121	14.503	0.000139938	0.0275732
ANKRD1	5.53005	4.92504	14.3745	0.000149816	0.0292959
FAM129A	2.32728	6.58124	14.2665	0.000158668	0.0307935
G3BP1	1.59723	7.20756	14.1931	0.000164975	0.0314992
SLC11A2	1.94319	6.24158	14.1868	0.000165532	0.0314992
NDUFA12	-1.29497	8.29397	14.1818	0.000165965	0.0314992
TRAM2	-4.49342	4.51007	14.1036	0.000173015	0.0325976
FFAR2	3.99336	5.22096	14.0483	0.000178174	0.0333263
ITGB8	5.76634	5.05577	13.9818	0.000184587	0.0340218
TBC1D2B	2.89019	5.6867	13.9738	0.000185381	0.0340218
MARCKS	2.10872	8.21249	13.969	0.000185846	0.0340218
RNF144B	2.17928	5.82541	13.9486	0.000187878	0.0341514
LIPA	-1.78098	9.42908	13.8817	0.000194684	0.0351412
ICAM1	2.25769	6.09683	13.8008	0.000203245	0.0362102
CXCR3	2.43671	5.53991	13.7839	0.000205086	0.0362102
SLC3A2	2.40653	6.14619	13.7759	0.000205964	0.0362102
CFLAR	1.39393	7.31488	13.7736	0.000206218	0.0362102
PILRA	1.77865	8.47497	13.7122	0.000213064	0.0369911
SQSTM1	1.78007	8.02061	13.7081	0.000213531	0.0369911
CTDNEP1	2.34159	5.79335	13.6412	0.00022127	0.0380762
XAF1	2.17369	6.38995	13.6117	0.000224782	0.0382737
KCNJ2	5.04334	4.57247	13.6067	0.000225384	0.0382737
TXLNB	4.77978	4.73728	13.5828	0.000228264	0.0385094
WTAP	2.3814	6.77577	13.4974	0.000238895	0.0400412
TLR2	1.4236	7.23565	13.4371	0.000246699	0.0410825
POP4	2.06197	6.45088	13.3645	0.000256436	0.0424303
IRAK3	2.1516	6.05403	13.343	0.000259395	0.0426465
CTSH	1.80124	6.70513	13.2264	0.000276028	0.0450939
TIMM17B	2.4247	5.92576	13.1892	0.000281565	0.0457092
GJB2	5.72501	4.88486	13.1676	0.000284839	0.0459516
AK4	5.25647	4.77302	13.1077	0.000294078	0.0469434
CD58	1.76297	6.29542	13.094	0.000296238	0.0469434
VASP	2.20283	6.00383	13.0927	0.000296442	0.0469434
VAMP8	-1.14072	10.1812	13.0178	0.000308549	0.0485625
CCL2	2.98425	11.2078	12.9964	0.000312087	0.0488217
RGL1	1.69826	7.01477	12.9541	0.000319227	0.0496379

## Sheet: unchallengedCD vs challengedHC
	logFC	logCPM	LR	PValue	FDR
GSTP1	2.53355	10.5631	54.254	1.76181e-13	2.5994e-09
CRIP1	3.10838	8.86103	53.991	2.0141e-13	2.5994e-09
ARPC4-TTLL3	3.22989	7.39093	43.5123	4.21305e-11	3.62491e-07
PQBP1	3.28854	7.01357	41.3727	1.25801e-10	8.11794e-07
FXYD5	2.40653	8.52209	38.0979	6.72823e-10	3.47338e-06
POLR2L	2.23505	9.17671	37.6998	8.25125e-10	3.54969e-06
TREM2	3.01865	7.24104	35.3433	2.76421e-09	1.01928e-05
ALDOA	2.09556	10.2385	35.058	3.20037e-09	1.0326e-05
CST7	2.39488	8.19167	34.6043	4.04014e-09	1.15871e-05
ACP5	2.8902	8.75566	29.4534	5.72769e-08	0.000147843
CSTB	2.45904	9.5019	27.0502	1.9824e-07	0.000465179
FAU	1.77137	11.9491	26.8609	2.18643e-07	0.000470301
MS4A4A	2.43177	7.47802	26.3825	2.80062e-07	0.000556074
ARL11	4.27128	5.69255	25.4202	4.61076e-07	0.000840777
SCAMP2	2.1106	6.78985	25.3083	4.88596e-07	0.000840777
CD14	2.56933	10.6731	25.148	5.30947e-07	0.00085655
ACTG1	1.69553	10.732	24.87	6.13279e-07	0.000931174
TUBB4B	2.28751	7.39149	24.2934	8.27205e-07	0.00118621
CD99_loc2	2.16514	7.04845	23.7682	1.0866e-06	0.00147618
GPNMB	1.81929	10.5767	23.6129	1.17794e-06	0.00152025
SPP1	3.16892	8.03706	22.8901	1.71535e-06	0.00210841
ELOF1	2.06572	7.07458	22.2967	2.33603e-06	0.0027408
NDUFA11	1.7347	8.5655	21.9314	2.82574e-06	0.00317122
ARPC4	2.0405	7.16861	21.1262	4.29998e-06	0.00462462
IDH3G	2.04875	7.24469	20.4366	6.16404e-06	0.00636425
FOLR2	4.45865	5.40334	19.8442	8.40179e-06	0.00834104
MEF2BNB-MEF2B	5.57002	5.24924	19.7341	8.89969e-06	0.0085081
CRYL1	2.10067	5.86428	18.9169	1.36536e-05	0.0125867
RAC2	1.5752	8.08768	18.4159	1.77571e-05	0.0158051
DHRS9	1.76322	7.01967	18.3367	1.85102e-05	0.0159262
RPL28	1.81391	10.4622	17.8782	2.35507e-05	0.0196094
SNURF	1.73002	7.47006	17.5963	2.73118e-05	0.0220304
CCT7	1.92667	7.11986	17.066	3.61029e-05	0.0282391
AARSD1	5.16012	5.16684	16.9146	3.90995e-05	0.029568
RAB13	2.37643	6.49096	16.8441	4.05784e-05	0.029568
ATP5B	1.31669	9.79786	16.8135	4.12385e-05	0.029568
NGFRAP1	2.87735	6.09242	16.1524	5.84436e-05	0.0406111
HBG1	-3.59722	7.8805	16.1094	5.97871e-05	0.0406111
MRPL54	2.5157	6.80411	15.958	6.4764e-05	0.0428638
RNASE1	2.099	10.7008	15.8188	6.97059e-05	0.0449812
