# Supplementary material for: Effects of In Vivo Gluten Challenge on PBMC Gene Expression Profiles in Diet Treated Celiac Disease
Source: Front Immunol. 2020 Dec 11;11:594243. doi: 10.3389/fimmu.2020.594243 (PMC7759501; doi:10.3389/fimmu.2020.594243)
Supplement: Supplementary file 4 [file Table_3.xlsx]

## Sheet: Sheet1
	Normalized Enrichment Score				Detailed Results challenged CD versus unchallenged CD							Detailed Results challenged CD versus challenged HC							Detailed Results unchallenged CD versus challenged HC
	challenged CD vs unchallenged CD	challenged CD vs challenged HC	unchallenged CD vs challenged HC		leadingGenes challenged CD unchallenged CD	challenged CD unchallenged CD Up	challenged CD unchallenged CD Down	nLeadingGenes challenged CD unchallenged CD	npathwaySize challenged CD unchallenged CD	pval challenged CD unchallenged CD		leadingGenes challenged CD challenged HC	challenged CD challenged HC Up	challenged CD challenged HC Down	nLeadingGenes challenged CD challenged HC	npathwaySize challenged CD challenged HC	pval challenged CD challenged HC		leadingGenes unchallenged CD challenged HC	unchallenged CD challenged HC Up	unchallenged CD challenged HC Down	nLeadingGenes unchallenged CD challenged HC	npathwaySize unchallenged CD challenged HC	pval unchallenged CD challenged HC
CYTOKINE_CYTOKINE_RECEPTOR_INTERACTION	1.24688	1.4527	1.45173		CXCL5 IL1A CCL7 CCL4L1_loc1 CCL23 MET CCL3L3_loc2 IL1B CCL8 CCL3 CXCL8 CXCL1 CCL4 CCL20 IL15 CXCL6 IL19 PRLR CCL1 IFNGR2 CCL2 TNFRSF9 TNF_loc1 ACVR2A BMP2 CXCL2 IL9R_loc1 CCR9 TNFRSF10C TNFRSF18 CCL4L2_loc1 CXCL3 CSF1 TNFSF14 TNFRSF1A CCR5_p1 NGFR TNFRSF13B IFNL1 IL18R1 INHBA ACVRL1 TNFRSF13C TNFRSF21 TGFB3 CCL28 KITLG TNFRSF12A IL13 ACVR1 CXCL11 CD40 CSF2RB IL2 LTA IL6ST TNFRSF14 IL10 LTB_loc1 C…	CCL8 CCL3 CCL4 IL1B CXCL8 CXCL1 CCL7 CXCL5 IFNGR2 CCL23 IL1A CCL2 MET CCL20		60	264	0.0278373		CCL7 CXCL5 CCL8 CXCL8 IL1B CCL20 CXCL3 CCL18 CCL3 MET CXCL6 CXCL1 CCL3L3_loc2 CCL23 CCL4 PDGFB CCL2 ACVR2B CLCF1 CCL4L1_loc1 CXCR3 CCR5_p1 CXCL11 ACVR2A IL12RB2 PRLR CXCR5 IL1R1 TNF_loc1 BMPR1A IL3RA_loc2 CCL4L2_loc1 IL1A IFNGR2 CXCL2 LTBR NGFR BMP2 CCL1 IL10 IL2 TNFRSF13B IL23R CD70 CXCL13 CCL19 IL19 CD40 IL5RA IL18 IFNG VEGFA IL9R_loc1 IL6 TNFRSF10C TGFB3 CCL28 PF4V1 FLT3 TNFRSF18 KITLG TNFRSF1…	CCL8 CXCL8 CCL3 CCL4 IL1B CCL7 CXCL1 CXCL5 CXCR3 CCL2		80	264	0.00105042		TNFSF13 IL5RA CCL18 ACVR2B CLCF1 CXCL3 VEGFA FLT3 BMPR1A IFNG CCR8 EDAR PDGFB CCL7 TNFSF12 CSF3R IL3RA_loc2 IL18 CD27 CXCL9 LTBR CXCL8 IL1R1 TNFSF4 CCL17 IL12RB1 IL2 CCL20 IL12RB2 CXCR5 IL6 CXCR1 IL23R CD70 IL20RB CXCR2 CSF2 PPBP IL2RA CCL8 CXCR3 ACVR2A CXCL5 TNFRSF8 CCR3 CCL24 CCR1 IL1R2 IL10 CCL2 TNFRSF10B TNFRSF17 RELT CXCR4 CXCL16 ACVR1B CCR4 CCL3 TNFSF13B FLT3LG CCL13 IFNAR1 CCL5 PLEKHO2 CRL…			72	264	0.0017762
RETINOL_METABOLISM	-1.29934	1.07021	1.48541		NA	NA	NA	NA	NA	NA		NA	NA	NA	NA	NA	NA		RETSAT DGAT1 DHRS4L2 DHRS9	DHRS9		4	63	0.0135135
DRUG_METABOLISM_OTHER_ENZYMES	1.06416	1.42639	1.47595		NA	NA	NA	NA	NA	NA		CES2 TYMP TK2 IMPDH1 UPB1 ITPA TK1 UCK2 UPP1 UCK1 UMPS CES1 NAT1 GUSB			14	51	0.0165394		CES2 TK2 ITPA CES1 CDA HPRT1 IMPDH2 UCK2 UMPS			9	51	0.0136187
OLFACTORY_TRANSDUCTION	-1.85434	-2.05056	-1.24222		ADCY3 OR51M1 PRKG1 CALM2 PRKACB CALM3 PRKACA			7	387	0.0217391		GNAL ADCY3 CALM2 PRKACB CAMK2D			5	387	0.04		GNAL CAMK2D PRKACB			3	387	0.0168269
PATHOGENIC_ESCHERICHIA_COLI_INFECTION	-0.930832	1.11371	1.43713		NA	NA	NA	NA	NA	NA		NA	NA	NA	NA	NA	NA		CD14 KRT18 TUBB4B ARPC4 WAS TUBB8 ACTG1 NCL NCK1 HCLS1 ARHGEF2 ABL1 EZR TUBB_loc4 ARPC5L WASL ARPC1B CDC42 ARPC5 RHOA TLR5 TUBA1B TUBA4A OCLN LY96 ROCK2 TUBA1A ARPC3 YWHAZ TLR4	CD14 ACTG1 TUBB4B ARPC4		30	55	0.0177515
MATURITY_ONSET_DIABETES_OF_THE_YOUNG	1.61256	-1.0921	-1.53872		HES1 HHEX PKLR			3	25	0.0014556		NA	NA	NA	NA	NA	NA		HES1 HHEX			2	25	0.0198807
ARACHIDONIC_ACID_METABOLISM	-0.928558	1.46417	1.41903		NA	NA	NA	NA	NA	NA		PTGS2 PTGES2 CBR3 HPGDS PTGES TBXAS1 GPX4 GGT1 ALOX5 PLA2G4B PTGS1			11	58	0.00746269		PTGES2 HPGDS ALOX15 CYP2J2 GGT1 PTGS1 PTGS2 PLA2G2D CYP4F3 PLA2G6 TBXAS1 LTA4H ALOX5 GPX4 JMJD7-PLA2G4B AKR1C3			16	58	0.0230326
SYSTEMIC_LUPUS_ERYTHEMATOSUS	-1.64091	0.837339	1.31966		HIST1H2AM HIST1H4E HLA-DMB_loc3 CTSG FCGR1A HIST1H3F FCGR2B HIST1H2BL FCGR2A HLA-DMA_loc6 HIST1H2AE C2_loc2 HIST1H2BH CD86 HIST1H2BB HIST1H2AG HIST1H2AI HIST1H2BJ HIST1H2BN HIST1H2BG HIST1H4B H2AFY2 C1QC HLA-DQB1_loc1 HIST1H4F HLA-DPA1_loc6 FCGR3A HIST1H2BK CD40LG FCGR3B CD28 H2AFJ C1QA HIST1H2BD HIST1H3A HLA-DOA_loc7 HLA-DRB5 HLA-DRA_loc2 HLA-DQA2_loc6 H2AFZ HLA-DPB1_loc3		FCGR2A CD86 FCGR3A HIST1H2BK	41	134	0.00657895		NA	NA	NA	NA	NA	NA		IFNG HIST1H2BE HIST1H2AG HIST2H2AC HIST1H3F HIST1H3D HIST1H2BK HIST2H2AA3_loc1 HIST1H2BB HIST1H2AC C1QA HIST1H2BL HIST1H4F HIST4H4 HLA-DQA2_loc6 HIST1H2AM HLA-DRB5 HIST1H2AE CD28 ACTN4 HLA-DPB1_loc3 HLA-DQB1_loc1 HLA-DOA_loc7 IL10 FCGR3B HIST1H4E HIST1H3H CD86 FCGR2A HIST1H2BN FCGR2B FCGR1A FCGR2C CD40 HLA-DMB_loc3 HLA-DRA_loc2 HIST1H4J TNF_loc1 FCGR3A HLA-DMA_loc6 HIST1H2BJ HIST2H2BE HLA-DPA1_lo…			44	134	0.0249042
UBIQUITIN_MEDIATED_PROTEOLYSIS	1.37658	0.94195	-1.26503		UBE2NL SOCS3 FBXW7_loc2 SYVN1 UBE2S MGRN1 PIAS2 NHLRC1 DDB1 FBXW8 CDC16 UBE2Q1 FZR1 UBA6 SKP1P2_p1 UBE2J1 UBE2Z UBE2D2 FBXO4 NEDD4 UBE3A CDC20 KEAP1 MDM2 PIAS4 CUL4B BIRC2 XIAP CUL4A SMURF2 PRPF19 UBE2E1 CDC27 TRIM37 WWP2_loc2 UBE2K UBE2G1 UBE2A UBE2D1 FBXW11 CUL3 CDC23 UBE2B UBE2G2 UBR5 UBE2E2 HERC2 ANAPC1 DET1 UBA1 HUWE1 UBA2 TRIP12 CUL1 VHL UBE2M BIRC3 UBE2I UBE2F RBX1 STUB1 UBE2W SIAH1 CBL UB…	UBE2J1 DDB1 UBE2Z UBE2Q1 UBA6		70	131	0.00831354		NA	NA	NA	NA	NA	NA		FBXW8 NEDD4 KLHL13 FBXO4 CDC20 PIAS2 UBE2NL SOCS3 SYVN1 UBE2S UBE2J2 CDC16 UBA6 UBE2Q1 FBXW7_loc2 DDB1 SKP1P2_p1 CUL1 UBE2G2 UBE3A TRIM32 TRAF6 UBE2D2 UBE4B HERC3 UBE2J1 CDC27 SIAH1 BIRC6 UBR5 ANAPC4 CUL4B MAP3K1 CUL4A UBE2W UBA2 STUB1 BIRC2 UBE2F CDC23 UBE3C UBE2O PPIL2 SKP2 UBE2K HERC4 KLHL9 UBE2N DET1 UBE4A UBE2D1 UBE2Q2 SMURF2 BIRC3 CUL7 RBX1 CUL3 UBE2E3 SAE1 RCHY1 CBLB HUWE1 ANAPC1 FBXW11			64	131	0.0350515
LYSOSOME	-1.093	1.11764	1.29302		NA	NA	NA	NA	NA	NA		NA	NA	NA	NA	NA	NA		SLC11A1 AP4M1 ACP5 ACP2 MCOLN1 CTSZ CTSF LGMN CTSB ATP6V0B SMPD1 CTSL NAGPA HEXA CLTCL1 CTSH challenged CD8 CTSK GM2A CTSC LAPTM5 PLA2G15 NPC2 SLC17A5 CTSS M6PR NAGA MFSD8 SGSH LAMP2 ASAH1 PSAP GLB1 AP3M1 ARSB NAGLU SCARB2 GNPTG ATP6V0D1 CTSA CTSD CTSW AP3S2 DNASE2 GBA AP3M2 SLC11A2 challenged CD3	ACP5		48	121	0.0364683
LINOLEIC_ACID_METABOLISM	-1.5378	1.60611	1.27114		ALOX15 CYP2J2 PLA2G2D CYP2E1 PLA2G6			5	29	0.025974		PLA2G4B JMJD7-PLA2G4B PLA2G12A PLA2G4A			4	29	0.00138313		NA	NA	NA	NA	NA	NA
MAPK_SIGNALING_PATHWAY	1.38357	1.34434	-0.896305		IL1A IL1B HSPA1L_loc1 DUSP5 MYC MAP3K4 TNF_loc1 DUSP1 DUSP6 GNG12 PLA2G4A RAF1 RRAS2 TAOK3 MAP3K12 HSPB1 BRAF MAP3K8 RAP1B PPP3CC RPS6KA4 MAP3K7 CHUK NF1 RELB TNFRSF1A CRKL MAP2K2 CACNB4 MAPK7 ECSIT PPP5C CACNA2D3 MAP2K3 FGFR2 CACNA1A CACNA1D GNA12 FLNA TAOK1 MAPK10 CACNB2 CACNB3 TGFB3 DUSP4 TP53 HRAS DUSP8 MAPK8IP1 MAP2K5 PPP3CB JUN MAPK9 GRB2 NFKB1 PAK1 RAPGEF2 RAC1 NRAS MAPKAPK2 MAP4K4 RPS6KA3…	IL1B TAOK3 IL1A RAP1B DUSP6 RAF1 DUSP1 MAP3K4 PLA2G4A		96	266	0.00428725		MAP3K8 IL1B RPS6KA2 DUSP4 RPS6KA4 RELB TRAF2 PDGFB FGFR1 GNG12 MAPK8IP3 GNA12 IL1R1 ECSIT TNF_loc1 IL1A MAP4K2 KRAS MAP2K2 CACNB4 AKT2 PPP5C CACNA2D3 FOS DUSP1 CD14 HSPA1L_loc1 PLA2G4B CACNB2 CACNB3 TGFB3 NF1 RASGRP4 TAOK2 HSPA6 MAP3K12 HRAS DUSP8 MAPK8IP1 MAP2K5 MRAS ELK1 MYC PPP3CC MAP4K4 MAP2K3 AKT1 RAP1B NFKB1 TP53 DUSP10 NRAS PPP3CB RAPGEF2 MAPK9 TAOK3 GRB2 RELA CRK RAC2 CHUK MAP3K4 DUSP6 PP…	IL1B MAP3K8		90	266	0.00628931		NA	NA	NA	NA	NA	NA
BLADDER_CANCER	1.54773	1.52312	-0.897558		THBS1 CXCL8 MMP9 TYMP MMP2 MYC RAF1 BRAF CDKN1A DAPK1 MAP2K2 MDM2 TP53 E2F3 HRAS NRAS KRAS ARAF RB1	CXCL8 THBS1 MMP9 RAF1		19	41	0.00533333		CXCL8 THBS1 TYMP CDKN1A KRAS MAP2K2 MDM2 DAPK1 MMP9 VEGFA ERBB2 HRAS MYC TP53 NRAS ARAF E2F3	CXCL8 THBS1		17	41	0.00665779		NA	NA	NA	NA	NA	NA
REGULATION_OF_ACTIN_CYTOSKELETON	1.52225	1.37078	-0.844745		ITGB8 ITGA1 VAV1 PDGFD SLC9A1 RDX CSK NCKAP1 DOCK1 DIAPH2 GNG12 ENAH PIK3R5 WASF1 PIP5K1C RAF1 RRAS2 BRAF SSH1 PIP4K2C CFL2 CRKL MAP2K2 MYL5 PTK2 ITGB3 ITGA2 ARHGEF7 PPP1CB FGFR2 MYL9 GNA12 PAK4 TIAM2 ITGA6 GSN ITGA11 ITGA5 LIMK1 ITGA10 ARPC5L HRAS MYH10 MYLK PPP1CC ITGB1 ARPC2 PAK1 RAC1 NRAS GNA13 CFL1 FGFR1 LIMK2 KRAS ARAF MYH9 PAK2 ARHGEF12 SOS1 DIAPH1 PFN1 PDGFC PDGFB ACTB APC ARHGEF1 VAV3 IT…	ITGB8 PIK3R5 RDX PPP1CB RAF1 ITGA1 SSH1		85	211	0.00110497		ITGB8 PPP1CA SLC9A1 PDGFB PDGFD FGFR1 DIAPH2 GNG12 GNA12 ARHGEF1 NCKAP1 CFL2 KRAS MAP2K2 MYL5 PTK2 ARPC5L VAV2 DOCK1 SSH1 RDX ITGA2 ENAH ITGA7 PIK3R5 ITGA1 ACTN4 CD14 BAIAP2 SCIN ITGA11 CSK ACTG1 HRAS MYH10 MYLK MRAS ARPC4 LIMK2 ITGA5 NRAS WASL APC ITGAX ARPC5 ARAF ARHGEF7 CRK RAC2 ROCK2 PIP4K2C ARHGAP35 PIK3R3 PDGFC SSH2 RAC1 MYH9 EZR LIMK1 ARPC1B ARPC2 MSN CDC42 ACTB PIKFYVE ITGB1	ACTG1 ITGB8		66	211	0.00750268		NA	NA	NA	NA	NA	NA
CHEMOKINE_SIGNALING_PATHWAY	1.33134	1.36598	1.10307		CXCL5 CCL7 CCL4L1_loc1 CCL23 CCL3L3_loc2 CCL8 CCL3 CXCL8 CXCL1 VAV1 NFKBIA CCL4 CCL20 LYN CXCL6 CCL1 CSK CCL2 HCK CXCL2 GNG12 PIK3R5 CCR9 RAF1 CCL4L2_loc1 BRAF CXCL3 RAP1B FGR CHUK PRKCD CRKL CCR5_p1 PTK2 PLCB3 NCF1 TIAM2 CCL28 HRAS ADCY9 FOXO3 CXCL11 GNB1 GRB2 NFKB1 PAK1 RAC1 NRAS CXCL16 SHC1 JAK3 GNB4 KRAS CXCR3 RAP1A IKBKG SOS1 RELA	CCL8 CCL3 CCL4 NFKBIA CXCL8 CXCL1 CCL7 LYN CXCL5 CCL23 PIK3R5 RAP1B CCL2 FGR PRKCD HCK RAF1 CCL20		58	187	0.0134228		CCL7 CXCL5 CCL8 CXCL8 CCL20 CXCL3 CCL18 CCL3 CXCL6 CXCL1 CCL3L3_loc2 CCL23 CCL4 PLCB3 CCL2 NFKBIA CCL4L1_loc1 CXCR3 CCR5_p1 CXCL11 GNG12 CXCR5 CCL4L2_loc1 LYN KRAS HCK CXCL2 PTK2 VAV2 CCL1 AKT2 NCF1 CXCL13 PIK3R5 CCL19 CCL28 CSK PF4V1 PREX1 HRAS ADCY9 GRK6 CXCL16 FOXO3 AKT1 RAP1B NFKB1 FGR CCR1 NRAS CXCR1 WASL CXCL10 PRKCD GNAI2 GRB2 RELA CRK RAC2 CHUK ROCK2 PIK3R3 SHC1 RAC1	CCL8 CXCL8 CCL3 CCL4 CCL7 CXCL1 CXCL5 NFKBIA LYN CXCR3 CCL2		64	187	0.0075594		NA	NA	NA	NA	NA	NA
TOLL_LIKE_RECEPTOR_SIGNALING_PATHWAY	1.17968	1.4394	1.27205		NA	NA	NA	NA	NA	NA		MAP3K8 CXCL8 IL1B CCL3 TOLLIP CD80 CCL4 TICAM1 IRF7 NFKBIA CXCL11 TNF_loc1 TRAF3 IRF5 MAP2K2 AKT2 PIK3R5 FOS CD14 CD40 TLR2 IL6 TLR9 FADD MYD88 TLR8 MAP2K3 AKT1 NFKB1 IFNAR2 IKBKE CXCL10 MAPK9 IFNAR1 TBK1 RELA CHUK PIK3R3 RAC1 MAP3K7 MAPK13	CXCL8 CCL3 CCL4 IL1B NFKBIA MAP3K8 TLR2		41	102	0.0114943		NA	NA	NA	NA	NA	NA
PHENYLALANINE_METABOLISM	1.21275	1.46536	0.86113		NA	NA	NA	NA	NA	NA		IL4I1 MAOA GOT1			3	17	0.0117302		NA	NA	NA	NA	NA	NA
CYTOSOLIC_DNA_SENSING_PATHWAY	1.40416	1.42251	1.06082		CCL4L1_loc1 IL1B NFKBIA CCL4 IRF7 CCL4L2_loc1 DDX58 POLR3H CHUK POLR3D ZBP1 TBK1 POLR3GL ADAR NFKB1 IKBKE IKBKG RELA CASP1 NFKBIB IL6	CCL4 IL1B NFKBIA IRF7 DDX58		21	56	0.0275591		IL1B CCL4 POLR3D IRF7 NFKBIA CCL4L1_loc1 CCL4L2_loc1 POLR3B IL18 IL6 TREX1 RIPK3 NFKB1 IKBKE CXCL10 DDX58 ZBP1 POLR3H TBK1 RELA CHUK AIM2 NFKBIB MAVS CCL5 IKBKG CASP1 POLR3GL ADAR	CCL4 IL1B NFKBIA		29	56	0.0152478		NA	NA	NA	NA	NA	NA
EPITHELIAL_CELL_SIGNALING_IN_HELICOBACTER_PYLORI_INFECTION	1.50378	1.40265	0.822879		MET CXCL8 CXCL1 NFKBIA TCIRG1 LYN CSK SRC ATP6V0A2 ATP6V1E2 CHUK PTPN11 ATP6V1B2 MAPK10 JUN MAPK9 ATP6V1H NFKB1 PAK1 RAC1 ADAM17 MAP2K4 MAPK13 IKBKG RELA ADAM10 MAPK8	NFKBIA CXCL8 CXCL1 LYN ATP6V1B2 MET TCIRG1		27	68	0.00520833		CXCL8 MET CXCL1 NFKBIA ATP6V0B LYN ADAM17 ATP6V1E2 CSK PLCG1 NFKB1 CXCR1 ATP6V1H MAPK9 PTPN11 RELA ATP6V1B2 CHUK ATP6AP1 RAC1 HBEGF MAPK13 ATP6V1F SRC ATP6V0A1 CASP3 CDC42 CCL5 MAPK8 CXCR2 IKBKG	CXCL8 CXCL1 ATP6V0B NFKBIA LYN		31	68	0.0171779		NA	NA	NA	NA	NA	NA
NEUROTROPHIN_SIGNALING_PATHWAY	1.45738	1.36782	-0.911184		IRAK2 NFKBIA IRAK3 CSK PIK3R5 NFKBIE RAF1 BRAF YWHAH RAP1B RPS6KA4 RIPK2 PTPN11 RAPGEF1 PRKCD PRDM4 CRKL NGFR MAP2K2 MAPK7 GAB1 YWHAG MAPK10 TP53 HRAS MAP2K5 FOXO3 JUN MAPK9 GRB2 NFKB1 RAC1 NRAS MAPKAPK2 SH2B1 BAX RPS6KA3 SHC1 KRAS MAPK13 RAP1A YWHAQ KIDINS220 SOS1 RELA RPS6KA2 MAPK8 NFKBIB ABL1 MAP2K1 PIK3CB YWHAE MAPK14 RPS6KA1 MAPK1 MAP3K5 SH2B3 AKT3 PSEN1 TRAF6 IRS2 CAMK2G CALM1 PDPK1 PIK3CG …	NFKBIA IRAK3 PIK3R5 RAP1B IRAK2 PRKCD NFKBIE RAF1		71	126	0.00480192		RPS6KA2 RPS6KA4 NFKBIA IRAK2 BEX3 ARHGDIA IRAK3 KRAS RAPGEF1 NGFR MAP2K2 AKT2 PIK3R5 RIPK2 ABL1 CSK PLCG1 HRAS MAP2K5 NFKBIE FOXO3 AKT1 ZNF274 RAP1B NFKB1 TP53 NRAS YWHAG PRKCD PDPK1 MAPK9 PTPN11 GRB2 RELA PRDM4 CRK BCL2 PIK3R3 PSEN1 SHC1 RAC1 MAPK7 BAX NFKBIB MAPK13 MAPKAPK2 SH2B1 IRS2 CDC42 MAPK8 CAMK2G ATF4 YWHAB FASLG IRAK4 SH2B3 SOS1 RAF1	NFKBIA IRAK3		58	126	0.0208092		NA	NA	NA	NA	NA	NA
MELANOMA	1.34362	1.35336	0.950005		MET PDGFD PIK3R5 RAF1 BRAF CDKN1A MAP2K2 MDM2 TP53 E2F3 HRAS CDK6 NRAS FGFR1 KRAS ARAF RB1 PDGFC PDGFB MITF PTEN FGF9 MAP2K1 PIK3CB MAPK1	PIK3R5 MET RAF1		25	71	0.0338542		MET PDGFB PDGFD FGFR1 CDKN1A KRAS MAP2K2 AKT2 PIK3R5 MDM2 IGF1 HRAS AKT1 TP53 NRAS ARAF E2F3 PIK3R3 PDGFC			19	71	0.0332922		NA	NA	NA	NA	NA	NA
FOCAL_ADHESION	1.30879	1.26128	0.897076		ITGB8 MET ITGA1 THBS1 VAV1 PDGFD LAMB3 SRC DOCK1 PIK3R5 PIP5K1C RAF1 CAPN2 PARVB VASP BRAF RAP1B RAPGEF1 CRKL MYL5 THBS2 PTK2 ITGB3 ITGA2 PPP1CB MYL9 COL6A2 FLNA PAK4 MAPK10 ITGA6 ITGA11 ITGA5 ITGA10 HRAS LAMB2 MYLK PPP1CC BIRC2 JUN XIAP MAPK9 ITGB1 GRB2 PAK1 RAC1 SHC1 RAP1A PAK2 SOS1 DIAPH1 CCND3 MAPK8 ELK1 PDGFC PDGFB ACTB	THBS1 ITGB8 PIK3R5 RAP1B CAPN2 VASP MET PPP1CB RAF1 ITGA1		57	197	0.0177384		ITGB8 PPP1CA MET THBS1 PDGFB PDGFD VASP PARVB LAMC1 RAPGEF1 CAPN2 MYL5 THBS2 PTK2 VAV2 DOCK1 AKT2 ITGA2 ITGA7 PIK3R5 ITGA1 ACTN4 IGF1 VEGFA ERBB2 ITGA11 THBS3 ACTG1 HRAS LAMB2 MYLK ELK1 XIAP AKT1 ITGA5 RAP1B ZYX PDPK1 MAPK9 GRB2 CRK RAC2 ROCK2 BCL2 ARHGAP35 PIK3R3 PDGFC SHC1 RAC1	THBS1 ACTG1 ITGB8 VASP		49	197	0.0334052		NA	NA	NA	NA	NA	NA
NOD_LIKE_RECEPTOR_SIGNALING_PATHWAY	1.38261	1.35196	1.04283		CCL7 IL1B CCL8 CXCL8 CXCL1 NFKBIA CCL2 TNF_loc1 CXCL2 PSTPIP1 CASP5 MAP3K7 RIPK2 TNFAIP3 CHUK MAPK10 BIRC2 XIAP MAPK9 NOD2 NFKB1 MAPK13 IKBKG RELA MAPK8 TAB2 CASP1 NLRP3 NFKBIB IL6 CARD9 BIRC3 TAB3	CCL8 IL1B NFKBIA CXCL8 CXCL1 CCL7 CCL2 TNFAIP3		33	61	0.0314136		CCL7 CCL8 CXCL8 IL1B CXCL1 CASP5 CCL2 NFKBIA TNF_loc1 CXCL2 RIPK2 IL18 IL6 TNFAIP3 TAB3 NOD2 XIAP NFKB1 PSTPIP1 MAPK9 RELA CHUK MAP3K7 NFKBIB MAPK13	CCL8 CXCL8 IL1B CCL7 CXCL1 NFKBIA CCL2		25	61	0.039653		NA	NA	NA	NA	NA	NA
ECM_RECEPTOR_INTERACTION	1.2622	1.34157	0.921725		NA	NA	NA	NA	NA	NA		ITGB8 THBS1 SDC4 GP1BA DAG1 LAMC1 CD44 THBS2 ITGA2 ITGA7 ITGA1 AGRN ITGA11 THBS3 SDC2 LAMB2 ITGA5 CD47	CD44 THBS1 ITGB8		18	84	0.0406699		NA	NA	NA	NA	NA	NA
DRUG_METABOLISM_CYTOCHROME_P450	-1.57837	-1.3454	1.18503		GSTM4 GSTT1 MGST2 GSTK1 CYP2D6 CYP2E1 GSTM1 GSTP1 MGST3 GSTM2 GSTZ1 FMO5		GSTK1 GSTT1	12	72	0.0042735		GSTM4 FMO4 MGST2 GSTM1 GSTM2 GSTK1 GSTM3 ADH5 FMO5 MGST3 ALDH3B1		MGST2	11	72	0.0418848		NA	NA	NA	NA	NA	NA
FATTY_ACID_METABOLISM	-0.874506	-1.34958	-1.20766		NA	NA	NA	NA	NA	NA		ALDH7A1 ACADS ECI1 ACADSB HADH ACAT2 HADHB ECI2 HADHA ADH5 ACADM ACSL3 ACSL6 ALDH9A1 CPT1A CPT2			16	42	0.046875		NA	NA	NA	NA	NA	NA
HYPERTROPHIC_CARDIOMYOPATHY_HCM	1.59234	1.28533	-0.99486		ITGB8 ITGA1 TNF_loc1 PRKAB2 PRKAB1 SGCB LMNA CACNB4 EMD ACTC1 ITGB3 CACNA2D3 ITGA2 CACNA1D ITGA6 CACNB2 CACNB3 TGFB3 ITGA11 ITGA5 PRKAG2 TPM4 ITGA10 ITGB1 TPM2	ITGB8 ITGA1		25	83	0.00127389		NA	NA	NA	NA	NA	NA		NA	NA	NA	NA	NA	NA
CHRONIC_MYELOID_LEUKEMIA	1.50741	1.24697	-1.1237		NFKBIA MYC PIK3R5 BCR RAF1 BRAF CHUK CDKN1A PTPN11 CRKL MAP2K2 BCL2L1 TGFB3 MDM2 TP53 E2F3 CTBP1 HRAS CDK6 HDAC2 GRB2 NFKB1 NRAS SHC1 KRAS ARAF IKBKG TGFBR1 SOS1 RUNX1 RELA RB1 TGFBR2 GAB2	NFKBIA PIK3R5 RAF1		34	73	0.00387597		NA	NA	NA	NA	NA	NA		NA	NA	NA	NA	NA	NA
ANTIGEN_PROCESSING_AND_PRESENTATION	-1.44707	-1.09003	0.927781		KIR3DL3 KIR2DL4_loc1 LGMN HLA-DMB_loc3 KIR2DL1 KIR2DS4 HSPA2 HLA-DMA_loc6 KIR3DL2 CTSS HLA-DQB1_loc1 CIITA IFI30 HLA-DPA1_loc6 KLRC1 CD4 CD74 CTSB HSPA1A_loc3 HSPA1B_loc5 HLA-DOA_loc7 KIR3DL1 HLA-DRB5 KIR2DL3 RFXAP PSME2 HLA-DRA_loc2 PSME1 HLA-DQA2_loc6 RFX5 HLA-DPB1_loc3 KLRD1 KLRC2 CTSL NFYB HLA-DOB_loc4 HSPA8 HLA-DRB1_loc3 HSPA6		LGMN CTSS IFI30 CD4	39	81	0.0046729		NA	NA	NA	NA	NA	NA		NA	NA	NA	NA	NA	NA
TGF_BETA_SIGNALING_PATHWAY	1.45803	1.24173	-0.970157		THBS1 E2F5 CDKN2B MYC TNF_loc1 ACVR2A BMP2 SKP1P2_p1 SMAD2 TFDP1 THBS2 PPP2CB ZFYVE9 INHBA ACVRL1 RPS6KB2 TGFB3 ACVR1 SMURF2 RBL1 SP1 PPP2CA TGFBR1 ZFYVE16 TGFBR2 PPP2R1B BMPR2 SMAD7 RPS6KB1 CUL1 CREBBP RBX1 ROCK2 EP300 RBL2 MAPK1 ACVR2B	THBS1 SMAD2		37	86	0.00508906		NA	NA	NA	NA	NA	NA		NA	NA	NA	NA	NA	NA
ARRHYTHMOGENIC_RIGHT_VENTRICULAR_CARDIOMYOPATHY_ARVC	1.47086	1.04409	-1.21543		ITGB8 ITGA1 SGCB LMNA CACNB4 EMD ITGB3 CACNA2D3 ITGA2 CACNA1D ITGA6 CACNB2 CACNB3 ITGA11 DSP ITGA5 ITGA10 DSG2 ITGB1	ITGB8 ITGA1		19	74	0.00772201		NA	NA	NA	NA	NA	NA		NA	NA	NA	NA	NA	NA
PATHWAYS_IN_CANCER	1.28421	1.16837	-0.9608		MET CXCL8 NFKBIA ARNT2 CDKN2B LAMB3 WNT5A MMP9 MMP2 MYC WNT16 PIAS2 BMP2 BIRC5 RAD51 PIK3R5 BCR RAF1 WNT7A BRAF BID CCDC6 SMAD2 PPARG PPARD CHUK CDKN1A TRAF3 DAPK1 RALBP1 MTOR SPI1 CRKL MAP2K2 PTK2 PTGS2 ITGA2 FGFR2 WNT11 MAPK10 ITGA6 BCL2L1 TGFB3 MDM2 TP53 E2F3 CTBP1 TGFA HRAS KITLG PIAS4 LAMB2 CDK6 HDAC2 BIRC2 JUN XIAP MAPK9 ITGB1 GRB2 NFKB1 RASSF5 AXIN2 EGLN2 RAC1 NRAS TRAF1 BAX TRAF2 PAX8 FGF…	NFKBIA CXCL8 MMP9 PIK3R5 MET SMAD2 RAF1		117	322	0.00859291		NA	NA	NA	NA	NA	NA		NA	NA	NA	NA	NA	NA
RIG_I_LIKE_RECEPTOR_SIGNALING_PATHWAY	1.42475	1.19454	-0.983498		CXCL8 ISG15 NFKBIA IRF7 TNF_loc1 IFIH1 DDX58 TRADD MAP3K7 CHUK TRAF3 MAPK10 TBK1 AZI2 ATG5 MAPK9 NFKB1 TRAF2 MAPK13 IKBKE IKBKG RELA MAPK8 TANK DHX58 NFKBIB CYLD NLRX1 MAPK14 FADD TRIM25 MAVS	NFKBIA CXCL8 ISG15 IFIH1 IRF7 DDX58		32	70	0.0156047		NA	NA	NA	NA	NA	NA		NA	NA	NA	NA	NA	NA
ADIPOCYTOKINE_SIGNALING_PATHWAY	1.42194	1.13828	-1.0805		ACSL1 NFKBIA SOCS3 TNF_loc1 PRKAB2 NFKBIE TRADD PRKAB1 CHUK ACSL5 PTPN11 ADIPOR1 MTOR TNFRSF1A CAMKK1 MAPK10 CAMKK2 PRKAG2 CPT1B MAPK9 NFKB1 TRAF2 IKBKG RELA ADIPOR2 MAPK8 RXRB_loc4 NFKBIB STAT3	ACSL1 NFKBIA ADIPOR1 NFKBIE ACSL5		29	67	0.0182292		NA	NA	NA	NA	NA	NA		NA	NA	NA	NA	NA	NA
NITROGEN_METABOLISM	-1.50441	-1.02873	1.01699		AMT CA5B CA1 CA13 HAL GLUL			6	23	0.0226537		NA	NA	NA	NA	NA	NA		NA	NA	NA	NA	NA	NA
DILATED_CARDIOMYOPATHY	1.37529	1.20198	-0.885254		ITGB8 ITGA1 TNF_loc1 SGCB LMNA CACNB4 EMD ACTC1 ITGB3 CACNA2D3 ITGA2 CACNA1D ITGA6 CACNB2 CACNB3 TGFB3 ITGA11 ITGA5 TPM4 ITGA10 ADCY9 ITGB1 TPM2 GNAS ACTB	ITGB8 ITGA1		25	90	0.022756		NA	NA	NA	NA	NA	NA		NA	NA	NA	NA	NA	NA
RENAL_CELL_CARCINOMA	1.37944	1.19663	-1.02355		MET ARNT2 PIK3R5 RAF1 BRAF RAP1B PTPN11 RAPGEF1 CRKL MAP2K2 GAB1 PAK4 TGFB3 TGFA HRAS JUN GRB2 PAK1 EGLN2 RAC1 NRAS KRAS ARAF RAP1A PAK2 SOS1 PDGFB FLCN VHL HIF1A MAP2K1 CREBBP PIK3CB RBX1 EP300 ETS1 EGLN1 MAPK1 FH	PIK3R5 RAP1B MET RAF1		39	66	0.0261097		NA	NA	NA	NA	NA	NA		NA	NA	NA	NA	NA	NA
PROPANOATE_METABOLISM	-1.42538	-1.23081	1.02236		ALDH7A1 EHHADH ACACA ACSS2 LDHB ABAT ECHS1 PCCA HIBCH ALDH6A1 ALDH2 SUCLG2 HADHA SUCLG1 ALDH9A1 ACAT1 PCCB ACADM		LDHB	18	32	0.0338983		NA	NA	NA	NA	NA	NA		NA	NA	NA	NA	NA	NA
AXON_GUIDANCE	1.3064	1.03512	-1.02313		MET SRGAP2 EPHA1 EPHB1 SEMA3A EFNB1 SEMA4A PLXNA3 PPP3CC SEMA3C CFL2 EFNB2 SEMA3G PTK2 RND1 PAK4 SEMA4G NTN4 LIMK1 HRAS PPP3CB ITGB1 PAK1 RAC1 NRAS NCK2 PLXNA1 EFNA4 EPHB2 CFL1 SEMA4B LIMK2 KRAS SEMA4D PAK2 ARHGEF12 NRP1 DPYSL2 NFATC2 PLXNC1	MET SEMA4A		40	128	0.0358423		NA	NA	NA	NA	NA	NA		NA	NA	NA	NA	NA	NA

## Sheet: Sheet2
	challenged CD vs unchallenged CD	challenged CD vs challenged HC	unchallenged CD vs challenged HC
LINOLEIC_ACID_METABOLISM	-1.5378	1.60611	1.27114
BLADDER_CANCER	1.54773	1.52312	-0.897558
PHENYLALANINE_METABOLISM	1.21275	1.46536	0.86113
ARACHIDONIC_ACID_METABOLISM	-0.928558	1.46417	1.41903
CYTOKINE_CYTOKINE_RECEPTOR_INTERACTION	1.24688	1.4527	1.45173
TOLL_LIKE_RECEPTOR_SIGNALING_PATHWAY	1.17968	1.4394	1.27205
DRUG_METABOLISM_OTHER_ENZYMES	1.06416	1.42639	1.47595
CYTOSOLIC_DNA_SENSING_PATHWAY	1.40416	1.42251	1.06082
EPITHELIAL_CELL_SIGNALING_IN_HELICOBACTER_PYLORI_INFECTION	1.50378	1.40265	0.822879
REGULATION_OF_ACTIN_CYTOSKELETON	1.52225	1.37078	-0.844745
NEUROTROPHIN_SIGNALING_PATHWAY	1.45738	1.36782	-0.911184
CHEMOKINE_SIGNALING_PATHWAY	1.33134	1.36598	1.10307
MELANOMA	1.34362	1.35336	0.950005
NOD_LIKE_RECEPTOR_SIGNALING_PATHWAY	1.38261	1.35196	1.04283
MAPK_SIGNALING_PATHWAY	1.38357	1.34434	-0.896305
ECM_RECEPTOR_INTERACTION	1.2622	1.34157	0.921725
ENDOMETRIAL_CANCER	1.23672	1.31498	0.761219
HYPERTROPHIC_CARDIOMYOPATHY_HCM	1.59234	1.28533	-0.99486
ETHER_LIPID_METABOLISM	0.680069	1.26612	0.945652
FOCAL_ADHESION	1.30879	1.26128	0.897076
CHRONIC_MYELOID_LEUKEMIA	1.50741	1.24697	-1.1237
STEROID_HORMONE_BIOSYNTHESIS	1.2811	1.2466	-0.963863
TGF_BETA_SIGNALING_PATHWAY	1.45803	1.24173	-0.970157
FC_GAMMA_R_MEDIATED_PHAGOCYTOSIS	1.24168	1.22002	0.870156
NICOTINATE_AND_NICOTINAMIDE_METABOLISM	1.10773	1.2198	0.952108
PANCREATIC_CANCER	1.29144	1.21933	-0.800262
PYRIMIDINE_METABOLISM	1.09293	1.219	1.00964
HOMOLOGOUS_RECOMBINATION	0.634188	1.21703	1.23927
ALANINE_ASPARTATE_AND_GLUTAMATE_METABOLISM	0.983678	1.2126	1.019
PROSTATE_CANCER	1.14572	1.20685	0.994213
DILATED_CARDIOMYOPATHY	1.37529	1.20198	-0.885254
TYROSINE_METABOLISM	-0.931257	1.19695	1.09659
RENAL_CELL_CARCINOMA	1.37944	1.19663	-1.02355
FC_EPSILON_RI_SIGNALING_PATHWAY	1.11977	1.19648	-0.825274
RIG_I_LIKE_RECEPTOR_SIGNALING_PATHWAY	1.42475	1.19454	-0.983498
ENDOCYTOSIS	1.21999	1.19361	0.967437
PURINE_METABOLISM	1.02125	1.19031	1.20366
VEGF_SIGNALING_PATHWAY	1.07114	1.18521	0.896676
LEISHMANIA_INFECTION	0.849653	1.17586	1.04686
JAK_STAT_SIGNALING_PATHWAY	1.08186	1.17047	0.932681
PATHWAYS_IN_CANCER	1.28421	1.16837	-0.9608
CARDIAC_MUSCLE_CONTRACTION	0.9446	1.15993	1.28485
APOPTOSIS	1.27803	1.14703	-0.742498
PANTOTHENATE_AND_COA_BIOSYNTHESIS	1.16167	1.14546	-0.618914
T_CELL_RECEPTOR_SIGNALING_PATHWAY	1.19315	1.13999	-0.94534
ADIPOCYTOKINE_SIGNALING_PATHWAY	1.42194	1.13828	-1.0805
PRIMARY_BILE_ACID_BIOSYNTHESIS	1.01855	1.13667	1.14026
GLYCOSAMINOGLYCAN_BIOSYNTHESIS_HEPARAN_SULFATE	0.756412	1.12151	0.968822
LYSOSOME	-1.093	1.11764	1.29302
PATHOGENIC_ESCHERICHIA_COLI_INFECTION	-0.930832	1.11371	1.43713
GLIOMA	1.1918	1.11161	-0.768848
VASCULAR_SMOOTH_MUSCLE_CONTRACTION	0.820556	1.0964	1.11718
B_CELL_RECEPTOR_SIGNALING_PATHWAY	1.1957	1.09551	-0.846206
TYPE_I_DIABETES_MELLITUS	0.915158	1.09347	0.952887
ERBB_SIGNALING_PATHWAY	1.26994	1.09073	-0.997172
LONG_TERM_DEPRESSION	1.06763	1.08369	0.824744
FRUCTOSE_AND_MANNOSE_METABOLISM	0.891303	1.08165	0.917637
COLORECTAL_CANCER	1.25989	1.07274	-0.760423
RETINOL_METABOLISM	-1.29934	1.07021	1.48541
SMALL_CELL_LUNG_CANCER	1.22914	1.06768	-1.10151
NON_SMALL_CELL_LUNG_CANCER	1.10744	1.06342	-0.855089
MTOR_SIGNALING_PATHWAY	1.0456	1.05607	0.793775
GLYCOSAMINOGLYCAN_BIOSYNTHESIS_CHONDROITIN_SULFATE	1.18995	1.05244	-0.76244
TASTE_TRANSDUCTION	0.900058	1.05183	1.09965
NOTCH_SIGNALING_PATHWAY	1.19926	1.05161	-0.93165
ARRHYTHMOGENIC_RIGHT_VENTRICULAR_CARDIOMYOPATHY_ARVC	1.47086	1.04409	-1.21543
AXON_GUIDANCE	1.3064	1.03512	-1.02313
LONG_TERM_POTENTIATION	1.12456	1.03135	-0.835656
ADHERENS_JUNCTION	0.908597	1.02704	0.99271
TIGHT_JUNCTION	0.933321	1.02253	0.903803
NEUROACTIVE_LIGAND_RECEPTOR_INTERACTION	-1.04054	1.01997	1.16597
GLYCOSYLPHOSPHATIDYLINOSITOL_GPI_ANCHOR_BIOSYNTHESIS	0.796403	1.01976	0.900384
INTESTINAL_IMMUNE_NETWORK_FOR_IGA_PRODUCTION	-0.921256	1.00385	1.08963
INSULIN_SIGNALING_PATHWAY	1.20764	1.00309	-0.926871
CELL_ADHESION_MOLECULES_CAMS	0.969441	1.00166	0.845983
ALDOSTERONE_REGULATED_SODIUM_REABSORPTION	0.649372	0.997815	1.36995
STARCH_AND_SUCROSE_METABOLISM	0.96393	0.991382	0.978894
RNA_DEGRADATION	0.991794	0.988623	0.899089
BASAL_CELL_CARCINOMA	-0.822847	0.984415	0.935141
BASE_EXCISION_REPAIR	-0.848516	0.971897	1.15609
GAP_JUNCTION	0.934973	0.968948	0.762805
GNRH_SIGNALING_PATHWAY	1.0545	0.963912	-0.850737
WNT_SIGNALING_PATHWAY	1.15826	0.961463	-1.04061
THYROID_CANCER	1.30061	0.956146	-1.13138
ALLOGRAFT_REJECTION	-0.919186	0.947379	1.1168
SPLICEOSOME	0.94521	0.942413	0.721912
UBIQUITIN_MEDIATED_PROTEOLYSIS	1.37658	0.94195	-1.26503
VIBRIO_CHOLERAE_INFECTION	0.823681	0.921971	0.9731
GRAFT_VERSUS_HOST_DISEASE	0.753438	0.918333	0.967743
TERPENOID_BACKBONE_BIOSYNTHESIS	1.06935	0.918018	0.654441
PROTEASOME	0.899678	0.917479	0.724038
DNA_REPLICATION	-0.71978	0.916888	0.936034
AMYOTROPHIC_LATERAL_SCLEROSIS_ALS	1.26374	0.916613	-1.05672
AMINO_SUGAR_AND_NUCLEOTIDE_SUGAR_METABOLISM	0.741338	0.914008	0.830509
GLYCEROPHOSPHOLIPID_METABOLISM	1.00835	0.91379	-0.979949
HEDGEHOG_SIGNALING_PATHWAY	1.12164	0.912594	0.809345
ALZHEIMERS_DISEASE	-0.880097	0.912132	1.07491
HEMATOPOIETIC_CELL_LINEAGE	-1.05402	0.909431	1.13799
ACUTE_MYELOID_LEUKEMIA	1.064	0.908363	-0.978345
VIRAL_MYOCARDITIS	0.865943	0.907512	0.751258
SELENOAMINO_ACID_METABOLISM	0.591481	0.904176	0.99465
PROTEIN_EXPORT	-0.90035	0.903453	1.14604
LEUKOCYTE_TRANSENDOTHELIAL_MIGRATION	0.913105	0.900075	0.845212
AUTOIMMUNE_THYROID_DISEASE	-1.08435	0.898378	1.03225
PRION_DISEASES	1.0921	0.895352	-0.963773
CALCIUM_SIGNALING_PATHWAY	0.812333	0.885375	1.18212
TYPE_II_DIABETES_MELLITUS	0.973903	0.88362	-0.727122
PRIMARY_IMMUNODEFICIENCY	0.746969	0.883117	1.01619
HUNTINGTONS_DISEASE	-1.02217	0.87738	1.13125
CYSTEINE_AND_METHIONINE_METABOLISM	-0.751375	0.868025	1.04038
RIBOFLAVIN_METABOLISM	-1.06953	0.865587	1.14151
SNARE_INTERACTIONS_IN_VESICULAR_TRANSPORT	1.008	0.861171	-0.886166
RNA_POLYMERASE	0.72413	0.856867	0.893397
MELANOGENESIS	0.731118	0.840399	-0.912926
SYSTEMIC_LUPUS_ERYTHEMATOSUS	-1.64091	0.837339	1.31966
BETA_ALANINE_METABOLISM	-0.89624	0.82626	1.11086
PROXIMAL_TUBULE_BICARBONATE_RECLAMATION	0.893918	0.825282	0.807414
PPAR_SIGNALING_PATHWAY	0.860603	0.818374	-1.02184
OXIDATIVE_PHOSPHORYLATION	-1.07684	0.81836	1.16047
PROGESTERONE_MEDIATED_OOCYTE_MATURATION	0.743415	0.809511	0.748868
COMPLEMENT_AND_COAGULATION_CASCADES	0.947359	0.801639	-0.898784
ASTHMA	-1.22366	0.797635	1.23144
PARKINSONS_DISEASE	-1.13988	0.796755	1.07774
TRYPTOPHAN_METABOLISM	0.84203	0.796679	0.81955
HISTIDINE_METABOLISM	-0.858658	0.783845	0.955529
AMINOACYL_TRNA_BIOSYNTHESIS	0.899612	0.771207	-0.785699
CELL_CYCLE	1.02107	0.761036	-1.22255
RENIN_ANGIOTENSIN_SYSTEM	-0.914547	0.749838	-0.792614
DORSO_VENTRAL_AXIS_FORMATION	1.29413	0.7491	-1.13983
NATURAL_KILLER_CELL_MEDIATED_CYTOTOXICITY	0.863118	0.739577	-0.93528
P53_SIGNALING_PATHWAY	0.960752	0.731321	-0.960394
GLUTATHIONE_METABOLISM	-0.978878	0.719886	1.24438
BASAL_TRANSCRIPTION_FACTORS	1.06407	0.718974	0.785498
SPHINGOLIPID_METABOLISM	1.19294	0.718346	-0.944047
INOSITOL_PHOSPHATE_METABOLISM	0.935233	0.702346	0.750442
GLYCEROLIPID_METABOLISM	1.02003	0.690443	-0.898326
VASOPRESSIN_REGULATED_WATER_REABSORPTION	0.678694	0.686188	0.859406
ALPHA_LINOLENIC_ACID_METABOLISM	-0.742779	0.681466	-0.977156
NUCLEOTIDE_EXCISION_REPAIR	0.745482	0.67116	0.943792
GLYOXYLATE_AND_DICARBOXYLATE_METABOLISM	0.817882	-0.701489	-0.833755
GLYCOSAMINOGLYCAN_DEGRADATION	-0.67516	-0.707867	0.853977
BIOSYNTHESIS_OF_UNSATURATED_FATTY_ACIDS	-0.948441	-0.713811	-0.798101
STEROID_BIOSYNTHESIS	-0.622874	-0.719596	-0.650821
OTHER_GLYCAN_DEGRADATION	0.926886	-0.72957	-0.718103
PYRUVATE_METABOLISM	-0.895987	-0.797843	1.01573
PORPHYRIN_AND_CHLOROPHYLL_METABOLISM	0.789375	-0.820016	0.768249
MISMATCH_REPAIR	-1.01268	-0.823736	-0.64356
VALINE_LEUCINE_AND_ISOLEUCINE_DEGRADATION	-1.03361	-0.850103	0.864248
GLYCOSPHINGOLIPID_BIOSYNTHESIS_GANGLIO_SERIES	0.881307	-0.859861	-0.92399
ARGININE_AND_PROLINE_METABOLISM	-1.01787	-0.895018	0.900837
PHOSPHATIDYLINOSITOL_SIGNALING_SYSTEM	0.80007	-0.896917	-0.826386
OOCYTE_MEIOSIS	0.866441	-0.903447	-0.92025
O_GLYCAN_BIOSYNTHESIS	0.914359	-0.909798	-1.29815
METABOLISM_OF_XENOBIOTICS_BY_CYTOCHROME_P450	-1.10117	-0.910506	0.87842
GLYCOLYSIS_GLUCONEOGENESIS	0.706332	-0.939601	-0.832779
RIBOSOME	-0.908032	-0.950731	-0.830149
CITRATE_CYCLE_TCA_CYCLE	-1.02781	-0.952319	0.867148
GALACTOSE_METABOLISM	-0.992322	-0.959991	-0.663688
REGULATION_OF_AUTOPHAGY	0.899198	-1.01519	-1.07998
PEROXISOME	-0.864086	-1.02375	-0.892555
NITROGEN_METABOLISM	-1.50441	-1.02873	1.01699
N_GLYCAN_BIOSYNTHESIS	-0.859092	-1.0574	-0.785654
PENTOSE_PHOSPHATE_PATHWAY	-1.32774	-1.08327	-0.728047
ANTIGEN_PROCESSING_AND_PRESENTATION	-1.44707	-1.09003	0.927781
MATURITY_ONSET_DIABETES_OF_THE_YOUNG	1.61256	-1.0921	-1.53872
PENTOSE_AND_GLUCURONATE_INTERCONVERSIONS	-1.36992	-1.11314	0.946915
LYSINE_DEGRADATION	-0.839537	-1.11712	-1.0645
GLYCOSPHINGOLIPID_BIOSYNTHESIS_LACTO_AND_NEOLACTO_SERIES	0.790635	-1.18177	-1.43467
PROPANOATE_METABOLISM	-1.42538	-1.23081	1.02236
ONE_CARBON_POOL_BY_FOLATE	-0.814526	-1.24828	-1.19022
ABC_TRANSPORTERS	-1.2918	-1.27825	0.872734
GLYCINE_SERINE_AND_THREONINE_METABOLISM	-1.15126	-1.28327	-0.808166
BUTANOATE_METABOLISM	-1.03237	-1.30377	-0.895958
DRUG_METABOLISM_CYTOCHROME_P450	-1.57837	-1.3454	1.18503
FATTY_ACID_METABOLISM	-0.874506	-1.34958	-1.20766
ASCORBATE_AND_ALDARATE_METABOLISM	0.8414	-1.43721	-1.41962
OLFACTORY_TRANSDUCTION	-1.85434	-2.05056	-1.24222
