# Supplementary material for: Effects of In Vivo Gluten Challenge on PBMC Gene Expression Profiles in Diet Treated Celiac Disease
Source: Front Immunol. 2020 Dec 11;11:594243. doi: 10.3389/fimmu.2020.594243 (PMC7759501; doi:10.3389/fimmu.2020.594243)
Supplement: Supplementary file 5 [file Table_4.xlsx]

## Sheet: Sheet1
	CD7_d0	CD8_d0	CD9_d0	CD10_d0	CD11_d0	CD12_d0	CD1_d6	CD2_d6	CD3_d6	CD4_d6	CD5_d6	CD6_d6	HC15_d6	HC16_d6	HC14_d6		PDS_unchallenged CD	PDS_challenged CD	PDS_challenged HC
HUNTINGTONS_DISEASE	0.206967	0.194133	0.260275	0.260275	0.28715	0.219898	0.798876	0.73267	0.609636	0.717767	0.548937	1	0	0.013412	0.00445941		0.238117	0.734648	0.00595713
PYRIMIDINE_METABOLISM	0.24258	0.305984	0.166288	0.159996	0.357325	0.24258	0.766184	0.825552	0.77682	0.61177	1	0.394853	0	0.0264049	0.0150507		0.245792	0.729197	0.0138186
BLADDER_CANCER	0.0808607	0.0187779	0.0347613	0.119747	0.057062	0.0862566	1	0.865258	0.772143	0.707564	0.352338	0.666885	0	0.0256494	0.0190973		0.0662442	0.727365	0.0149156
PEROXISOME	0.0881875	0.072916	0	0.131076	0.149437	0.0912467	0.749739	0.767227	0.576167	0.646407	0.471152	1	0.0478211	0.0594763	0.0577467		0.0888106	0.701782	0.0550147
FATTY_ACID_METABOLISM	0.0752326	0.178573	0.205277	0.172681	0.207923	0.211796	0.776435	1	0.612285	0.455873	0.530656	0.832443	0	0.0599385	0.0703307		0.175247	0.701282	0.0434231
PORPHYRIN_AND_CHLOROPHYLL_METABOLISM	0.315041	0.479341	0	0.514493	0.359288	0.407683	0.324905	0.778531	1	0.659931	0.711739	0.607623	0.251486	0.273786	0.195077		0.345974	0.680455	0.240116
NOD_LIKE_RECEPTOR_SIGNALING_PATHWAY	0.0295598	0.00947605	0.0125425	0.0572949	0.0421747	0.0388138	0.865249	0.388208	0.340667	0.814298	0.652219	1	0	0.00573474	0.00374014		0.0316436	0.676773	0.00315829
GAP_JUNCTION	0.225844	0.319755	0.234318	0.4144	0.449107	0.374906	0.503065	0.602192	1	0.698381	0.743802	0.49073	0	0.132256	0.116952		0.336388	0.673028	0.0830692
GLYCOSPHINGOLIPID_BIOSYNTHESIS_LACTO_AND_NEOLACTO_SERIES	0.776081	0.7749	0.961396	0.664109	0.85072	0.957462	0.704494	0.766674	0	0.563542	1	1	0.347356	0.530509	0.408632		0.830778	0.672452	0.428832
LEUKOCYTE_TRANSENDOTHELIAL_MIGRATION	0.163381	0.260744	0.261379	0.147132	0.368823	0.351869	0.552068	1	0.790428	0.65691	0.474436	0.552068	0	0.060401	0.0256791		0.258888	0.670985	0.0286934
AMYOTROPHIC_LATERAL_SCLEROSIS_ALS	0.545681	0.19904	0.339278	0.624748	0.747122	0.41786	1	0.785808	0.508244	0.508244	0.626962	0.59044	0.182492	0.19904	0		0.478955	0.66995	0.127177
COMPLEMENT_AND_COAGULATION_CASCADES	0.0414199	0.0825213	0.0982528	0	0.153547	0.302503	1	0.857563	0.507604	0.659011	0.372664	0.586069	0.0840205	0.0634412	0.0547017		0.113041	0.663818	0.0673878
ONE_CARBON_POOL_BY_FOLATE	0.341366	0.330819	0	0.25481	0.331546	0.277354	0.503185	0.819522	0.413651	0.736308	1	0.503185	0.215747	0.296517	0.144674		0.255983	0.662642	0.218979
PROPANOATE_METABOLISM	0.386676	0.250979	0.367428	0.799726	0.269015	0.671338	0.470456	0.704011	1	0.578507	0.381673	0.796222	0.197659	0.255197	0		0.457527	0.655145	0.150952
PPAR_SIGNALING_PATHWAY	0	0.18849	0.19038	0.0260154	0.144352	0.190267	0.764808	1	0.515167	0.515167	0.362447	0.764808	0.10948	0.0904248	0.110066		0.123251	0.653733	0.103323
THYROID_CANCER	0.557766	0.256186	0.202769	0.260588	0.609765	0.714888	0.660373	0.645577	0.405828	1	0.455365	0.741834	0	0.144602	0.187789		0.43366	0.651496	0.110797
ERBB_SIGNALING_PATHWAY	0.785979	0.454209	0.681023	0.58858	0.684623	0.655033	1	0.785979	0.596537	0.677185	0.307622	0.510234	0	0.107133	0.128193		0.641575	0.646259	0.0784421
RIG_I_LIKE_RECEPTOR_SIGNALING_PATHWAY	0.0451498	0.00443906	0	0.0844636	0.0751706	0.069501	0.756756	1	0.646775	0.608858	0.290475	0.5694	0	0	0		0.046454	0.645377	0
CIRCADIAN_RHYTHM_MAMMAL	0	0.0886639	0.203724	0.133725	0.295006	0.220271	0.562516	1	0.786582	0.923608	0.477176	0.0792551	0.194174	0.0295162	0.173323		0.156898	0.63819	0.132338
INSULIN_SIGNALING_PATHWAY	0.299784	0.614978	0.466536	0.32464	0.465382	0.241347	0.250929	1	0.736511	0.738921	0.702328	0.387674	0	0.0965557	0.0853522		0.402111	0.636061	0.060636
DORSO_VENTRAL_AXIS_FORMATION	0.418189	0.239892	0.0484886	0.344924	0.302717	0.328539	0.324446	1	0.759292	0.762178	0.636667	0.288568	0.187588	0.383591	0		0.280458	0.628525	0.190393
PATHWAYS_IN_CANCER	0.150326	0.118719	0.124859	0.175696	0.170474	0.170474	0.703538	1	0.616956	0.594207	0.329854	0.515175	0	0.0240691	0.0177236		0.151758	0.626622	0.0139309
NON_SMALL_CELL_LUNG_CANCER	0.29669	0	0.750403	0.295652	0.432184	0.496054	0.34404	1	0.863389	0.747613	0.577902	0.221305	0.0566983	0.123954	0.157993		0.378497	0.625708	0.112882
OOCYTE_MEIOSIS	0.516935	0.516935	0.419537	0.324096	0.463023	0.310004	0.194389	0.839719	0.628188	0.751725	1	0.300944	0	0.137082	0		0.425088	0.619161	0.0456939
TRYPTOPHAN_METABOLISM	0	0.0910562	0.215282	0.235872	0.078494	0.203922	0.77975	0.478115	0.508101	0.523308	0.416224	1	0	0	0		0.137438	0.617583	0
EPITHELIAL_CELL_SIGNALING_IN_HELICOBACTER_PYLORI_INFECTION	0.0569118	0.0286706	0.0279874	0.0953723	0.0676604	0.094304	0.70975	1	0.610398	0.581913	0.271992	0.482082	0	0.0138789	0.0188761		0.0618177	0.609356	0.0109183
CYSTEINE_AND_METHIONINE_METABOLISM	0.188254	0.227484	0.554748	0.586149	0	0.401191	0.654444	0.349755	0.434613	0.656759	0.548248	1	0.102355	0.108821	0.0851465		0.326304	0.607303	0.0987742
VALINE_LEUCINE_AND_ISOLEUCINE_DEGRADATION	0.108961	0.307689	0.669461	0.56544	0.215849	0.562246	0.58338	0.371179	0.517536	0.660256	0.510515	1	0	0.0638975	0.0739558		0.404941	0.607144	0.0459511
WNT_SIGNALING_PATHWAY	0.493744	0.255515	0.866126	0.134059	0.620886	0.694332	0.817011	0.493744	1	0.347825	0.630402	0.347825	0	0.109819	0.0464264		0.510777	0.606134	0.0520817
GLYCOSPHINGOLIPID_BIOSYNTHESIS_GANGLIO_SERIES	0.094628	0.235836	0.21078	0.169388	0.142958	0.273853	0.471167	0.760017	0.709487	1	0.141864	0.548386	0	0.125314	0.16116		0.187907	0.605154	0.0954913
ETHER_LIPID_METABOLISM	0.355619	0.419279	0.419279	0.691725	0.612187	0.497355	0.283765	0.788858	0.496367	0.817129	1	0.235689	0	0.101791	0.276397		0.499241	0.603635	0.126063
VIBRIO_CHOLERAE_INFECTION	0.416578	0.453433	0.36111	0.521545	0.302024	0.315557	0.74432	0.249563	0.291674	0.473762	0.832909	1	0	0.117789	0.130118		0.395041	0.598705	0.0826357
DNA_REPLICATION	0.500907	0.704344	0.27484	0.218861	0.79836	0.524957	0.245535	0.580658	0.660571	0.685993	1	0.418929	0	0	0		0.503711	0.598614	0
CYTOSOLIC_DNA_SENSING_PATHWAY	0.1373	0.0928913	0.140012	0.140012	0.0718137	0.136369	0.931627	1	0.569231	0.301498	0.293737	0.459373	0.0126113	0.0293732	0		0.119733	0.592577	0.0139948
OTHER_GLYCAN_DEGRADATION	0.671644	0.436765	0.904238	0.892301	0.758926	1	0.677009	0.252521	0.797812	0.81521	0.259279	0.748104	0	0.626126	0.582494		0.777312	0.591656	0.402873
STEROID_HORMONE_BIOSYNTHESIS	0.175177	0.0952005	0.110009	0.189438	0.0431727	0.102797	0.271962	0.563081	0.752731	0.550589	1	0.403576	0	0.0110431	0		0.119299	0.590323	0.00368102
GLIOMA	0.306363	0.41758	0.546927	0.294877	0.388654	0.278446	0.320124	0.795013	0.531987	1	0.677816	0.199225	0	0.188874	0.145716		0.372141	0.587361	0.11153
PANTOTHENATE_AND_COA_BIOSYNTHESIS	0.705032	0.701737	0.898719	0.745596	0.168343	0.223879	1	0.503754	0.675515	0.590651	0.435553	0.301934	0.0175372	0	0.0310713		0.573885	0.584568	0.0162028
TOLL_LIKE_RECEPTOR_SIGNALING_PATHWAY	0.0545159	0.103566	0.0765412	0.0632385	0.0603739	0.103566	0.780923	1	0.530489	0.443072	0.238928	0.499757	0	0.00816881	0.0148839		0.0769668	0.582195	0.00768424
DRUG_METABOLISM_OTHER_ENZYMES	0.293166	0.458817	0.0797879	0.238482	0.158231	0.157051	0.284271	0.819774	1	0.479931	0.606091	0.293166	0	0.00987579	0.02015		0.230923	0.580539	0.0100086
BASE_EXCISION_REPAIR	0.431484	0.721612	0	0.187699	0.751865	0.525861	0.160547	0.522299	0.744819	0.662426	1	0.376419	0.428918	0.453424	0.44622		0.43642	0.577751	0.442854
P53_SIGNALING_PATHWAY	0.167739	0.173952	0.174521	0.281326	0.20501	0.217749	0.281562	0.67617	0.457961	1	0.443566	0.601989	0	0.0769485	0.039629		0.203383	0.576875	0.0388592
GLYCOSAMINOGLYCAN_BIOSYNTHESIS_HEPARAN_SULFATE	0.0661515	0.450458	0.450704	0.131613	0.134926	0.161193	0.0603852	0.615069	0.805002	0.730388	1	0.224763	0	0.0566536	0.0157434		0.232508	0.572601	0.0241323
ALANINE_ASPARTATE_AND_GLUTAMATE_METABOLISM	0.08947	0.233374	0.625719	0.51683	0	0.493978	0.589098	0.309315	0.529429	0.646715	0.355829	1	0.0136496	0.0450811	0		0.326562	0.571731	0.0195769
TERPENOID_BACKBONE_BIOSYNTHESIS	0.68724	0.660005	0.564516	0.690024	0.627947	0.63612	0.326045	1	0.635955	0.702979	0.119576	0.640042	0.0244731	0.0799173	0		0.644309	0.570766	0.0347968
COLORECTAL_CANCER	0.480096	0.165245	0.744717	0.364508	0.500104	0.625266	1	0.352707	0.744717	0.492391	0.428422	0.40274	0	0.243164	0.311149		0.479989	0.570163	0.184771
CHEMOKINE_SIGNALING_PATHWAY	0.0304386	0	0.0265755	0.0508915	0.0850846	0.0482381	0.543443	0.325907	0.325874	0.695129	0.52848	1	0.00638705	0.0103426	0.012336		0.0402047	0.569805	0.00968856
PHENYLALANINE_METABOLISM	0.136442	0.240458	0.596412	0.483872	0	0.453816	0.554969	0.303818	0.507209	0.597706	0.448459	1	0.090298	0.11249	0.0808147		0.3185	0.568693	0.0945342
O_GLYCAN_BIOSYNTHESIS	0.202624	0.186499	0.0731178	0.020358	0	0.246216	0.378807	0.733596	0.681485	1	0.126244	0.487089	0.144722	0.0282438	0.103335		0.121469	0.56787	0.0921004
HOMOLOGOUS_RECOMBINATION	0.362922	0.719463	0	0.147679	0.719463	0.479519	0.146761	0.548661	0.670123	0.695179	1	0.338342	0.427293	0.449676	0.436977		0.404841	0.566511	0.437982
STARCH_AND_SUCROSE_METABOLISM	0.347837	0.825307	0.423291	1	0.214545	0.56202	0.489678	0.692798	0.409223	0.875226	0.564087	0.353834	0.143233	0.222147	0		0.562167	0.564141	0.121793
LEISHMANIA_INFECTION	0.0948226	0.0721248	0.0789516	0.078065	0.155961	0.155961	0.845132	1	0.552385	0.329668	0.240522	0.406969	0	0.0196665	0.0125521		0.105981	0.562446	0.0107395
UBIQUITIN_MEDIATED_PROTEOLYSIS	0.277957	0.138346	0.311643	0.198772	0.27448	0.202394	0.27448	0.651976	0.709636	0.527632	1	0.202394	0.0911638	0.12874	0		0.233932	0.56102	0.0733012
ALZHEIMERS_DISEASE	0.23697	0.24337	0.302609	0.302609	0.302609	0.264005	1	0.750848	0.580945	0.40475	0.151721	0.465059	0.0122705	0.0135251	0		0.275362	0.558887	0.00859855
HEMATOPOIETIC_CELL_LINEAGE	0	0.145021	0.0875673	0.15749	0.164519	0.142649	1	0.838852	0.580211	0.253805	0.256043	0.407533	0	5.73781e-05	0.00860843		0.116208	0.556074	0.0028886
NICOTINATE_AND_NICOTINAMIDE_METABOLISM	0	0.10132	0.166589	0.0624624	0.105256	0.182156	0.467746	0.750393	0.50986	1	0.285603	0.316379	0.0477689	0.0411085	0.0287113		0.102964	0.554997	0.0391962
SPHINGOLIPID_METABOLISM	0	0.109836	0.0957431	0.0534791	0.00164561	0.0993056	0.21597	1	0.615493	0.747132	0.494128	0.251236	0	0.0455404	0		0.0600016	0.553993	0.0151801
MAPK_SIGNALING_PATHWAY	0.134714	0.210782	0.140165	0.120161	0.111558	0.150353	0.567822	1	0.727025	0.310926	0.263697	0.4413	0	0.0339703	0.0274167		0.144622	0.551795	0.0204623
VALINE_LEUCINE_AND_ISOLEUCINE_BIOSYNTHESIS	0.206788	0.882613	0.206788	0.828233	0.206788	0.803699	0.609811	0.535349	0.467823	0.479697	1	0.20708	0	0.108265	0.328442		0.522485	0.54996	0.145569
GLYCOSPHINGOLIPID_BIOSYNTHESIS_GLOBO_SERIES	0.242548	0	0.103939	0.118059	0.152869	0.263532	0.400633	0.692864	0.611428	1	0.11471	0.462654	0.203214	0.182563	0.141953		0.146825	0.547048	0.17591
STEROID_BIOSYNTHESIS	0.425401	0.720308	0.338338	0.382043	0.470601	0.422466	1	0.268865	0.599754	0.193518	0.566853	0.647903	0.272537	0.161842	0		0.459859	0.546149	0.144793
CYTOKINE_CYTOKINE_RECEPTOR_INTERACTION	0.00408036	0.0163037	0.0129752	0.043505	0.0837548	0.0334204	0.524566	0.407452	0.376244	0.71282	0.234507	1	0	0.00153318	0.00310043		0.0323399	0.542598	0.00154453
PYRUVATE_METABOLISM	1	0.556225	0.570731	0.722256	0.550745	0.764899	0.846772	0.388133	0.323841	0.567259	0.227157	0.877803	0	0.424083	0.240076		0.694143	0.538494	0.221386
GLYCOSAMINOGLYCAN_BIOSYNTHESIS_KERATAN_SULFATE	0.130052	0.0906239	0.131993	0	0.0195326	0.201584	0.387748	0.67105	0.699435	1	0.00372909	0.459135	0.0906239	0.0594837	0.0367627		0.0956309	0.53685	0.0622901
BASAL_TRANSCRIPTION_FACTORS	0.74048	0.698233	0.270584	0.442869	0.57294	0.335045	0.713448	0.490903	0.334071	0.511634	1	0.165228	0.103362	0.107681	0		0.510025	0.535881	0.0703479
OLFACTORY_TRANSDUCTION	1	0.29602	0	0.601208	0.593055	0.686526	0.616999	0.29602	0.184948	0.927208	0.538492	0.649099	0.0727625	0.496942	0.0309986		0.529468	0.535461	0.200235
VEGF_SIGNALING_PATHWAY	0.17175	0.16755	0.261962	0.17175	0.133507	0.262465	0.215758	1	0.660621	0.739633	0.49484	0.100797	0	0.0772494	0.0566984		0.194831	0.535275	0.0446493
NEUROTROPHIN_SIGNALING_PATHWAY	0.139605	0.0905517	0.133803	0.168118	0.168118	0.191474	0.198556	1	0.620176	0.73706	0.412423	0.243272	0	0.0427872	0.0173059		0.148612	0.535248	0.020031
BIOSYNTHESIS_OF_UNSATURATED_FATTY_ACIDS	0.360372	0.236199	0.72935	0.537006	0.360372	0.693915	0.308289	0.538319	0.219378	1	0.370292	0.76797	0	0.358015	0.200757		0.486202	0.534041	0.186257
PROTEIN_EXPORT	0.221543	0.548091	0.226262	0.423472	0.316519	0.476783	0.702907	0.267851	0.436879	0	1	0.793831	0.127619	0.169574	0.252679		0.368778	0.533578	0.183291
B_CELL_RECEPTOR_SIGNALING_PATHWAY	0.224899	0.116452	0.187355	0.183213	0.187355	0.226484	0.294454	1	0.615598	0.596975	0.34218	0.340425	0	0.0998809	0.0803721		0.187626	0.531605	0.0600843
VASCULAR_SMOOTH_MUSCLE_CONTRACTION	0.240172	0.553606	0.442934	0.245507	0.639871	0.145037	0.181745	1	0.498674	0.687751	0.477487	0.336366	0	0.0713681	0		0.377854	0.530337	0.0237894
PRIMARY_IMMUNODEFICIENCY	0.0476154	0.160037	0.151018	0.126787	0.121114	0.0807564	0.228552	1	0.547495	0.613491	0.452176	0.330338	0.0707696	0	0.0365021		0.114555	0.528675	0.0357572
ADIPOCYTOKINE_SIGNALING_PATHWAY	0	0.0775101	0.0384287	0.0534868	0.0508128	0.0572081	0.583564	1	0.381038	0.345023	0.277225	0.572369	0	0.0169339	0		0.0462411	0.526537	0.00564462
PROSTATE_CANCER	0.247023	0.415821	0.324007	0.201908	0.261217	0.258288	0.171667	1	0.627916	0.691388	0.485496	0.178653	0	0.0618379	0.0753595		0.284711	0.525853	0.0457325
CHRONIC_MYELOID_LEUKEMIA	0.644254	0.369892	0.48152	0.644254	0.910173	0.746833	0.613079	1	0.369892	0.767865	0.259539	0.144485	0	0.203029	0.133741		0.632821	0.52581	0.112257
FC_GAMMA_R_MEDIATED_PHAGOCYTOSIS	0.184485	0.261356	0.253046	0.176342	0.217297	0.253046	0.21704	1	0.619592	0.695945	0.482954	0.130097	0	0.0648775	0.0459336		0.224262	0.524271	0.036937
PANCREATIC_CANCER	0.48426	0.19383	1	0.397693	0.606486	0.660888	0.647347	0.769729	0.546198	0.546198	0.375075	0.260917	0	0.19675	0.260917		0.557193	0.524244	0.152556
GRAFT_VERSUS_HOST_DISEASE	0.104179	0.114352	0.106165	0	0.175819	0.162709	1	0.831182	0.484528	0.213569	0.218242	0.397872	0.104675	0.105321	0.102923		0.110537	0.524232	0.104306
MISMATCH_REPAIR	0.374795	0.701162	0.0998357	0.114514	0.707813	0.471541	0	0.493754	0.627177	0.664079	1	0.328012	0.386819	0.420004	0.393477		0.41161	0.518837	0.4001
FRUCTOSE_AND_MANNOSE_METABOLISM	0.216626	0.346658	0.381049	0.234702	0.216626	0.391538	0.167799	0.781831	0.611592	1	0.273266	0.27491	0	0.0756409	0.1069		0.297867	0.518233	0.060847
VIRAL_MYOCARDITIS	0.290119	0.160373	0.169358	0.261575	0.22151	0.22151	0.305833	1	0.689822	0.481622	0.110042	0.515958	0	0	0.04511		0.220741	0.517213	0.0150367
LYSOSOME	0.198633	0.382342	0.351512	0.193297	0.141005	0.704705	0.134773	0.704705	0.456824	1	0.612266	0.191111	0	0	0		0.328582	0.516613	0
LONG_TERM_POTENTIATION	0.430268	0.221606	0.178916	0.24085	0.357693	0.178916	0.118986	0.679395	0.498308	0.497796	1	0.3036	0	0.0781629	0		0.268042	0.516347	0.0260543
AUTOIMMUNE_THYROID_DISEASE	0.235003	0.439154	0.491639	0.234742	0.665341	0.234742	1	0.477137	0.140619	0.704069	0.384897	0.384897	0.0373589	0	0.121485		0.383437	0.51527	0.0529481
T_CELL_RECEPTOR_SIGNALING_PATHWAY	0.115802	0.293771	0.184668	0.138388	0.157796	0.184668	0.0743536	0.755717	1	0.576432	0.293771	0.375856	0	0.0556542	0.0331509		0.179182	0.512688	0.0296017
GNRH_SIGNALING_PATHWAY	0.201525	0.19626	0.259677	0.216858	0.336834	0.256443	0.304879	0.435409	0.696085	0.516039	1	0.112632	0.0674407	0.131111	0		0.244599	0.510841	0.0661838
NEUROACTIVE_LIGAND_RECEPTOR_INTERACTION	0.20385	0.147031	0.203599	0.0523314	0.27904	0.367797	0.499584	0.50045	0.657388	1	0.0906241	0.296054	0.0140771	0.022558	0		0.208941	0.50735	0.0122117
GLYCEROLIPID_METABOLISM	0.140316	0.0852808	0.748113	0.158536	0.144838	0.132638	0.269976	1	0.232646	0.269976	0.687808	0.529454	0	0.0659415	0.168485		0.234953	0.49831	0.078142
ARGININE_AND_PROLINE_METABOLISM	0	0.48493	0.371492	0.489947	0.692752	0.37267	0.692752	0.292023	0.290044	0.420364	0.292023	1	0.199031	0.191351	0.199031		0.401965	0.497868	0.196471
NOTCH_SIGNALING_PATHWAY	0.0958653	0.203869	0.132545	0.204637	0.135858	0.151264	0.280533	1	0.428578	0.427151	0.593071	0.256855	0.0954906	0.0874204	0		0.154006	0.497698	0.0609704
BETA_ALANINE_METABOLISM	0.127124	0.358345	0.317809	1	0.257441	0.453751	0.317809	0.606931	0.740187	0.614352	0.0883112	0.606931	0	0.0969746	0.122327		0.419078	0.495754	0.0731005
INOSITOL_PHOSPHATE_METABOLISM	0.201968	0.0958882	0.497564	0.230376	0.200169	0.270644	0.201968	0.434476	0.671658	0.347431	1	0.314439	0	0.153369	0.110675		0.249435	0.494995	0.0880146
PRION_DISEASES	0.0255974	0.0213118	0.0410671	0.0326563	0.0723541	0.0334501	1	0.811787	0.473737	0.159736	0.157479	0.358052	0.0165664	0.0434785	0		0.0377395	0.493465	0.020015
TYPE_I_DIABETES_MELLITUS	0.0270873	0.0356314	0.0590477	0.0340897	0.0913373	0.125499	1	0.82144	0.455146	0.164247	0.164247	0.353462	0.0133482	0.0157839	0		0.0621154	0.49309	0.00971072
CALCIUM_SIGNALING_PATHWAY	0.141575	0.266404	0.166656	0.147883	0.115833	0.180409	0.0957849	1	0.564037	0.694734	0.411572	0.181243	0.0180326	0.0553859	0		0.169793	0.491229	0.0244728
RETINOL_METABOLISM	0.317253	0.31677	1	0.0524543	0	0.243756	0.211116	0.914032	0.183709	0.200931	0.823571	0.600425	0.185059	0.175447	0.181693		0.321706	0.488964	0.180733
APOPTOSIS	0.061726	0.111029	0.0882407	0.0426199	0	0.0306108	0.679908	1	0.422597	0.341665	0.225219	0.249688	0.0879265	0.0657948	0.0861088		0.0557044	0.486513	0.0799434
LYSINE_DEGRADATION	0.482036	0.675673	0.807809	0.806325	0.676348	0.601869	0.286489	1	0.223654	0.613909	0.369169	0.423751	0	0.23098	0.329457		0.67501	0.486162	0.186812
PURINE_METABOLISM	0.239827	0.35968	0.165169	0.16016	0.366307	0.249669	0.165169	1	0.429726	0.62579	0.472755	0.202906	0	0.00641986	0.00890171		0.256802	0.482724	0.00510719
VASOPRESSIN_REGULATED_WATER_REABSORPTION	0.212383	1	0.224329	0.248407	0.32424	0.112965	0.321115	0.786188	0.372668	0.528686	0.697104	0.188557	0	0.0848741	0.10027		0.353721	0.482386	0.0617147
NUCLEOTIDE_EXCISION_REPAIR	1	0.401887	0.301294	0.597015	0.834814	0.453914	0.772076	0.301294	0.297452	0.655067	0.544377	0.320288	0	0.072943	0.0927051		0.598154	0.481759	0.055216
CITRATE_CYCLE_TCA_CYCLE	0.632254	0.689825	0.744905	0.744905	0.69378	0.753003	0.571572	0.322295	0.431141	0.35326	0.191176	1	0	0.150407	0.140117		0.709779	0.478241	0.0968415
ADHERENS_JUNCTION	0.271282	0.0742332	0.189266	0.138298	0.158896	0.137386	0.583001	1	0.415999	0.423721	0.19296	0.235108	0	0.0458129	0.0484719		0.16156	0.475131	0.0314283
PROXIMAL_TUBULE_BICARBONATE_RECLAMATION	0.38316	0.56583	0.411624	0.404997	0.251114	0.247147	0.279296	1	0.497487	0.65389	0	0.38316	0.139605	0.3087	0.0743351		0.377312	0.468972	0.174213
CARDIAC_MUSCLE_CONTRACTION	0.17129	0.201426	0.102877	0.184785	0.132741	0.169986	0.179029	0.387267	1	0.304324	0.687675	0.2439	0.0897069	0.108703	0		0.160518	0.467033	0.0661366
GLYCEROPHOSPHOLIPID_METABOLISM	0.22172	0.280001	0.201876	0.219267	0.275594	0.203406	0.20154	1	0.312736	0.681165	0.471664	0.122274	0	0.109055	0.109956		0.233644	0.464896	0.0730037
ALDOSTERONE_REGULATED_SODIUM_REABSORPTION	0.254939	0.457668	1	0	0.413952	0.364293	0.298869	0.693081	0.545709	0.727635	0.298869	0.217412	0.20298	0.191312	0.17726		0.415142	0.463596	0.190517
PROGESTERONE_MEDIATED_OOCYTE_MATURATION	0.348248	0.157059	0.208311	0.254627	0.210698	0.311851	0.21384	0.517148	0.348248	0.587068	1	0.0961373	0	0.097465	0.0757076		0.248466	0.460407	0.0577242
PHOSPHATIDYLINOSITOL_SIGNALING_SYSTEM	0.296256	0.226016	0.491005	0.316144	0.294551	0.344371	0.316144	0.13706	0.651844	0.510079	1	0.14618	0	0.247536	0.22249		0.328057	0.460218	0.156675
AXON_GUIDANCE	0.201593	0.389732	0.159063	0.196555	0.249524	0.287758	0.645288	1	0.485246	0	0.389732	0.199399	0.154283	0.179907	0.159063		0.247371	0.453278	0.164418
MTOR_SIGNALING_PATHWAY	0.608584	0.0808326	0.205053	0.231422	0.19401	0.356136	0.20994	0.395625	0.383222	0.581272	1	0.137963	0	0.108706	0.0913628		0.27934	0.451337	0.0666896
RENAL_CELL_CARCINOMA	0.239347	0.256517	0.254511	0.24143	0.254511	0.244554	0.619807	1	0.450888	0.415097	0	0.196566	0.147602	0.158108	0.158108		0.248478	0.44706	0.154606
RNA_POLYMERASE	1	0.33018	0.528849	0.652467	0.340192	0.833711	0.783848	0.395742	0.220829	0.244694	0.342192	0.664783	0	0.0352065	0.0305819		0.614233	0.442015	0.0219295
ENDOCYTOSIS	0.0771944	0.140795	0.0803141	0.110584	0.132612	0.0560176	0.202534	1	0.618853	0.352539	0.352539	0.118241	0	0.00850843	0		0.0995861	0.440784	0.00283614
ENDOMETRIAL_CANCER	0.160883	0.379607	0.521397	0.169463	0.215759	0.376782	0.379095	1	0.572168	0.283369	0.242604	0.149919	0	0.0893495	0.099891		0.303982	0.437859	0.0630802
GLYCOSAMINOGLYCAN_DEGRADATION	0.186941	0.541996	0.696232	0.85592	0	0.711024	0.162945	0.382135	0.327172	0.420725	0.333267	1	0.207703	0.183323	0.467071		0.498685	0.437707	0.286032
NATURAL_KILLER_CELL_MEDIATED_CYTOTOXICITY	0.145436	0.138947	0.158878	0.223202	0.639941	0.758462	1	0.460881	0.28365	0.172551	0.421091	0.284744	0	0.0564404	0.0415705		0.344144	0.437153	0.0326703
TYPE_II_DIABETES_MELLITUS	0.387956	0.156297	0.612805	0.356881	0.336121	1	0.745394	0.582436	0.394469	0.4859	0	0.413667	0.263612	0.202301	0.391097		0.47501	0.436978	0.28567
FOLATE_BIOSYNTHESIS	0.451986	0.505226	0.347818	0.451986	0.409236	0.424455	0.421125	1	0.0891191	0.60577	0.501133	0	0.366501	0.346377	0.298612		0.431784	0.436191	0.337164
GLYCOSAMINOGLYCAN_BIOSYNTHESIS_CHONDROITIN_SULFATE	0.0893093	0.327061	0.464548	0.0793283	0.0706978	0.096466	0.069856	0.501368	0.767878	1	0.210494	0.0673704	0	0.0813748	0.0770802		0.187902	0.436161	0.0528183
CELL_CYCLE	0.241506	0.143489	0.220616	0.240486	0.291924	0.530385	0.293216	0.530385	0.138234	0.378843	1	0.276084	0	0.186694	0.107211		0.278068	0.436127	0.0979685
NON_HOMOLOGOUS_END_JOINING	0.498614	0.643669	0.304384	1	0.0736459	0.60523	0.719684	0.385648	0.410077	0.584427	0.498614	0	0.304384	0.504185	0.106973		0.520924	0.433075	0.30518
BASAL_CELL_CARCINOMA	0.15467	0.363809	0.402524	0.248065	0.150286	0.478868	0.394764	1	0.599707	0.247356	0.227686	0.117463	0	0.0297719	0.0569307		0.299704	0.431163	0.0289009
GLYCOLYSIS_GLUCONEOGENESIS	0.526094	0.443827	0.425743	0.525508	1	0.443827	0.83165	0.291813	0.16782	0.222848	0.395456	0.656997	0	0.152816	0.272589		0.560833	0.427764	0.141802
SMALL_CELL_LUNG_CANCER	0.158564	0.126867	0.129675	0.122115	0.135716	0.158564	0.291482	1	0.535738	0.428003	0.250976	0.0579273	0	0.0482631	0.0511037		0.138584	0.427354	0.0331223
MELANOMA	0.138063	0.134182	0.178956	0.0985523	0.138063	0.104013	0.37359	1	0.37359	0.551667	0.186628	0.0537765	0	0.0658644	0.0461411		0.131972	0.423209	0.0373352
SPLICEOSOME	0.124792	0.199307	0.403516	0.294234	0.37563	0.292637	0.315478	0.679988	0.1321	0.124792	1	0.241027	0	0	0		0.281686	0.415564	0
AMINO_SUGAR_AND_NUCLEOTIDE_SUGAR_METABOLISM	0.715314	0.829985	0.479091	0.843701	0.675303	1	0.621632	0.407654	0.302391	0.605465	0	0.555892	0.472096	0.487308	0.504139		0.757232	0.415506	0.487848
REGULATION_OF_ACTIN_CYTOSKELETON	0.10389	0.0944903	0.0944903	0.0997637	0.137861	0.0879605	0.485316	1	0.318752	0.304051	0.21443	0.138476	0	0.0215839	0.0119231		0.103076	0.410171	0.011169
HEDGEHOG_SIGNALING_PATHWAY	0.685414	1	0	0.152048	0.157306	0.60163	0.706929	0.407666	0.429912	0.289571	0.358573	0.260699	0.178409	0.171047	0.192061		0.432733	0.408892	0.180506
FOCAL_ADHESION	0.0940362	0.120096	0.120096	0.0876069	0.139667	0.0798058	0.490378	1	0.328878	0.297989	0.192747	0.140997	0	0.0261175	0.0211527		0.106885	0.408498	0.0157567
GALACTOSE_METABOLISM	0.422515	0.698089	0.804032	0.681782	0.43771	1	0.58231	0.601015	0.0964798	0	0.482706	0.677577	0.0866199	0.215672	0.28013		0.674021	0.406681	0.19414
N_GLYCAN_BIOSYNTHESIS	0.305283	0.241476	0.35259	0.283143	0.579905	0.458263	1	0.184125	0.162839	0.359565	0.458263	0.26815	0	0.22712	0.161456		0.37011	0.40549	0.129525
GLUTATHIONE_METABOLISM	0.630332	0.500602	0.626019	0.515353	0.626019	0.611564	0.34045	0.244485	0.333253	1	0.236274	0.260148	0	0	0.082738		0.584982	0.402435	0.0275793
SNARE_INTERACTIONS_IN_VESICULAR_TRANSPORT	0.252813	0.654319	0.357414	0.299064	0.594584	0.222447	0.420678	0.232317	0.454192	0.293192	1	0	0.161068	0.161068	0.161068		0.396774	0.400063	0.161068
ARACHIDONIC_ACID_METABOLISM	1	0.33265	0.264638	0.217732	0.326979	0.372855	0.123342	0.671147	0.622562	0.150624	0.68315	0.123342	0	0.0282923	0.0321974		0.419142	0.395694	0.0201632
TGF_BETA_SIGNALING_PATHWAY	0.150654	0.179234	0	0.0737987	0.646289	0.732651	1	0.377158	0.194278	0.302414	0.377158	0.102622	0.121671	0.11477	0.107417		0.297104	0.392272	0.114619
BUTANOATE_METABOLISM	0.173424	0.411241	0.737695	0.463923	1	0.59668	0	0.380261	0.661674	0.345007	0.586925	0.341577	0.171821	0.130746	0.17798		0.563827	0.385907	0.160182
PARKINSONS_DISEASE	0.546798	0.5657	0.762086	0.701783	1	0.584145	0.528385	0.335412	0.29926	0.427464	0.235799	0.469719	0.0316355	0.0138048	0		0.693419	0.382673	0.0151467
CELL_ADHESION_MOLECULES_CAMS	0.0593808	0.0586612	0.028947	0.0209502	0.0275811	0.0586612	0.432293	1	0.323606	0.23086	0.151028	0.149383	0	0	0		0.0423636	0.381195	0
RNA_DEGRADATION	0.502322	0.502322	0.258038	0.344594	1	0.516332	0.355458	0.213186	0.298397	0.428472	0.315385	0.66843	0	0.135442	0.141075		0.520601	0.379888	0.0921725
TAURINE_AND_HYPOTAURINE_METABOLISM	0.233352	0.832892	0.245281	0.254215	0.238719	0.254215	0.633435	0.0885376	0.174289	0.213252	1	0.167692	0.0471021	0.254215	0		0.343112	0.379534	0.100439
PRIMARY_BILE_ACID_BIOSYNTHESIS	0.0762707	1	0.181494	0.769815	0.202994	0.438633	0.0895482	0.807145	0.354589	0.211471	0.578045	0.18524	0.067526	0	0.122171		0.444868	0.371006	0.0632323
GLYOXYLATE_AND_DICARBOXYLATE_METABOLISM	0.24505	0.199087	0.699279	0.208002	0.171014	1	0.291926	0.546685	0.124037	0.520759	0.438234	0.289585	0	0.0993148	0.0998982		0.420405	0.368538	0.0664043
OXIDATIVE_PHOSPHORYLATION	0.536747	0.577293	0.765191	0.749448	1	0.600954	0.536036	0.345923	0.292357	0.390096	0.222407	0.424159	0	0.0208733	0.0643998		0.704939	0.368496	0.0284244
FC_EPSILON_RI_SIGNALING_PATHWAY	0.31936	0.403661	1	0.315878	0.702414	0.770959	0.507655	0.192422	0.592315	0.258478	0.455229	0.192422	0	0.255748	0.17539		0.585379	0.36642	0.143713
JAK_STAT_SIGNALING_PATHWAY	0.118801	0.352451	0.349969	0.106542	0.509713	0.656335	1	0.206056	0.289226	0.206056	0.35402	0.118801	0	0.00713623	0.0307253		0.348968	0.36236	0.0126205
PENTOSE_PHOSPHATE_PATHWAY	1	0.729898	0.506494	0.38598	0.787871	0.591373	0.572279	0.333078	0.218257	0.234266	0.351495	0.451216	0	0.101719	0.104387		0.666936	0.360098	0.0687021
ASTHMA	0.175193	0.414856	0.596815	0.49582	1	0.710872	0.378899	0.619657	0.260028	0.250916	0.377346	0.250916	0	0.0388235	0.183843		0.565593	0.356294	0.0742223
ECM_RECEPTOR_INTERACTION	0.0201442	0.0341535	0	0.0329217	0	0	0.399311	1	0.290676	0.230454	0.124518	0.0588964	0	0	0.00571061		0.0145366	0.350643	0.00190354
HYPERTROPHIC_CARDIOMYOPATHY_HCM	0.0492102	0.0780231	0.0492102	0.0145621	0.0492102	0.0492102	0.413513	1	0.289931	0.216235	0.0992914	0.0569581	0	0	0		0.0482377	0.345988	0
ANTIGEN_PROCESSING_AND_PRESENTATION	0.538526	0.736661	0.576558	0.628897	1	0.729852	0.432507	0.222594	0.222594	0.395691	0.334668	0.443863	0.389092	0.422572	0		0.701749	0.341986	0.270555
LONG_TERM_DEPRESSION	0.0842078	0.082631	0.725825	0.0540891	0.145456	0.0576776	0.0509085	0.45345	0.275532	1	0.241064	0.0178775	0	0.0275849	0		0.191648	0.339805	0.00919496
ARRHYTHMOGENIC_RIGHT_VENTRICULAR_CARDIOMYOPATHY_ARVC	0.0396683	0.0443813	0.0355755	0.0326166	0.0375507	0.0532455	0.373787	1	0.272997	0.212051	0.0946471	0.0746704	0	0	0		0.0405063	0.338025	0
PATHOGENIC_ESCHERICHIA_COLI_INFECTION	1	0.684126	0.520421	0.683675	0.582697	0.679878	0.424487	0.190153	0.325415	0.325415	0.25237	0.481008	0	0.19668	0.190153		0.691799	0.333141	0.128944
MELANOGENESIS	1	0.274302	0.283926	0.116602	0.454768	0.161622	0.155221	0.271254	0.585768	0.210721	0.660874	0.105992	0	0.0780698	0.05498		0.38187	0.331638	0.04435
DILATED_CARDIOMYOPATHY	0.0839377	0.0848122	0.0971578	0.030132	0.0688651	0.0588794	0.422077	1	0.320858	0.21448	0	0.0299854	0	0.0124034	0		0.0706307	0.331233	0.00413446
ALPHA_LINOLENIC_ACID_METABOLISM	0.401716	0.00845998	0.631071	0.401716	0	0.968186	0.263402	1	0.113056	0.23607	0.0833648	0.268567	0.162581	0.0577226	0.143291		0.401858	0.32741	0.121198
GLYCOSYLPHOSPHATIDYLINOSITOL_GPI_ANCHOR_BIOSYNTHESIS	0.275155	1	0.222621	0.764483	0.0968865	0.102834	0.399603	0.412469	0.510753	0.276515	0.226826	0.132076	0.0913933	0.0394375	0		0.41033	0.326374	0.0436103
ABC_TRANSPORTERS	0.144788	1	0.370633	0.134307	0.184773	0.17634	0.270963	0.394595	0.627809	0.177984	0.224034	0.224034	0	0.123261	0.0937163		0.33514	0.319903	0.0723259
ACUTE_MYELOID_LEUKEMIA	0.800997	0.472198	0.605629	0.766448	1	0.7922	0.57857	0	0.158499	0.518522	0.158499	0.496906	0.359955	0.437835	0.364464		0.739579	0.318499	0.387418
TIGHT_JUNCTION	1	0.471431	0.385089	0.578765	0.488118	0.463793	0.56636	0.228427	0.234176	0.291174	0.238818	0.350147	0	0.0116705	0.109041		0.564533	0.318184	0.0402371
REGULATION_OF_AUTOPHAGY	0.208463	0.328815	0.11493	0.0867564	0.414283	0.624186	1	0.229543	0.136835	0.172415	0.174441	0.11493	0.0171449	0.0845089	0		0.296239	0.304694	0.0338846
TYROSINE_METABOLISM	0.846053	0.118075	0.112232	0.596368	0.684308	1	0.252955	0.289908	0.252955	0.522247	0.437875	0.0478765	0.0669755	0.124491	0		0.559506	0.300636	0.0638223
SELENOAMINO_ACID_METABOLISM	0.471414	0.161276	0.0786131	0.376599	1	0.407406	0.107158	0.772354	0.197829	0.311034	0.109137	0.247803	0	0	0		0.415885	0.290886	0
INTESTINAL_IMMUNE_NETWORK_FOR_IGA_PRODUCTION	0	0.706685	0.512313	0.413507	1	0.512313	0.194152	0.29656	0.218262	0.326708	0.40742	0.29656	0.114789	0.0973623	0.131679		0.524136	0.289944	0.11461
ASCORBATE_AND_ALDARATE_METABOLISM	0.501203	1	0.410184	0.184339	0.610775	0.622207	0.501203	0.246699	0.475257	0.304552	0	0.175257	0.349044	0.248304	0.172344		0.554785	0.283828	0.256564
PROTEASOME	0.306015	0.303985	0.00316475	0.0498944	0.441243	0.60209	1	0.158435	0.147289	0.147345	0.090843	0.153231	0	0	0.0682005		0.284399	0.282857	0.0227335
GLYCINE_SERINE_AND_THREONINE_METABOLISM	0.0935693	0.747369	0.380592	0.340142	0.554821	1	0.16155	0.268341	0	0.458068	0.333929	0.458068	0.22938	0.174197	0.127318		0.519416	0.279993	0.176965
AMINOACYL_TRNA_BIOSYNTHESIS	0.230489	0.190617	0.162131	0.251505	1	0.251505	0.127293	0.641123	0.363254	0.127293	0.127293	0.251505	0.0649187	0	0.0482402		0.347708	0.27296	0.0377196
METABOLISM_OF_XENOBIOTICS_BY_CYTOCHROME_P450	1	0.863499	1	0.792703	0.938294	0.892228	0.332818	0.232407	0.232407	0	0.364238	0.422722	0.46885	0.504471	0.438972		0.914454	0.264099	0.470764
SYSTEMIC_LUPUS_ERYTHEMATOSUS	0.0895189	0.042263	0.0560752	0.00112602	0.382661	1	0.605787	0.211513	0.188685	0.188685	0.143415	0.222452	0.00817648	0.023452	0		0.261941	0.26009	0.0105428
RIBOFLAVIN_METABOLISM	0.395533	1	0.395533	0.741482	0.558809	0.741482	0.257009	0.131558	0.558809	0.199823	0.199686	0.199686	0.062814	0	0.0601461		0.638806	0.257762	0.0409867
PENTOSE_AND_GLUCURONATE_INTERCONVERSIONS	0.614041	1	0.557421	0.549636	0.85348	0.439733	0.4065	0.170301	0.400603	0.315393	0.170301	0	0.377101	0.378678	0.310424		0.669052	0.24385	0.355401
TASTE_TRANSDUCTION	0.198885	0.411105	1	0.250708	0.267537	0.37968	0.30107	0.623906	0	0.161161	0.168905	0.199238	0.0125251	0.247531	0.0493235		0.417986	0.24238	0.103126
DRUG_METABOLISM_CYTOCHROME_P450	0.836715	1	0.815478	0.693832	0.931354	0.713794	0.180562	0.252741	0	0.274054	0.344135	0.399906	0.324442	0.296716	0.34181		0.831862	0.2419	0.320989
LIMONENE_AND_PINENE_DEGRADATION	0.271064	0.629448	0.377602	0.448033	1	0.456605	0	0.407976	0.197983	0.549314	0.118766	0.168232	0.224945	0.198372	0.274901		0.530459	0.240379	0.232739
HISTIDINE_METABOLISM	1	0.415152	0.154347	0.161206	0.796178	0.856807	0.651764	0.103623	0.100037	0.251281	0.140919	0.186915	0	0	0		0.563948	0.23909	0
ALLOGRAFT_REJECTION	0.262713	0.158509	0.104698	0	0.428873	0.573604	1	0.154292	0.0013865	0.0392938	0.149593	0.0785498	0.0274399	0.0233389	0		0.254733	0.237186	0.0169263
RENIN_ANGIOTENSIN_SYSTEM	0.237159	0.0959557	0.237159	0.124615	0	1	0.124129	0.335526	0.100878	0.405066	0.104612	0.294647	0.157759	0.130417	0.136228		0.282482	0.227476	0.141468
SULFUR_METABOLISM	0.367452	1	0.11569	0.26033	0.363255	0.569943	0.367452	0.489926	0.116969	0	0.190601	0.190601	0	0.190601	0.0813861		0.446111	0.225925	0.0906625
RIBOSOME	0.0286602	0.0286602	0.0282124	0.0286602	1	0.809992	0.543164	0	0	0.47645	0.00827259	0.0286602	0.0148325	0.0153061	0.0130331		0.320698	0.176091	0.0143906
NITROGEN_METABOLISM	0.143377	0.65467	0.222127	0.182587	0.0561463	1	0.0188693	0.29779	0.130994	0.405344	0	0.182587	0.106674	0.0925719	0.0637098		0.376484	0.172597	0.087652
LINOLEIC_ACID_METABOLISM	0.469203	0.789738	1	0.130593	0.786216	0.245271	0	0.222622	0.0540202	0	0.0706117	0	0.0458393	0.0471397	0.0329177		0.57017	0.0578757	0.0419656
